# Supplementary material for: 2-Azido­methyl-3-methyl-1-phenyl­sulfonyl-1H-indole
Source: Acta Crystallogr Sect E Struct Rep Online. 2011 Aug 6;67(Pt 9):o2245–6. doi: 10.1107/S1600536811030601 (PMC3200696; doi:10.1107/S1600536811030601)
Supplement: Supplementary file 1 [file e-67-o2245-sup1.cif]

##############################################################################
#                                                                            #
# This CIF contains the data in a paper accepted for publication in          #
# Acta Crystallographica Section E. It conforms to the requirements of       #
# Notes for Authors for Acta Crystallographica Section E, and has been       #
# peer reviewed under the auspices of the IUCr Commission on Journals.       #
#                                                                            #
# Full details of the Crystallographic Information File format               #
# are given in the paper "The Crystallographic Information File (CIF):       #
# a New Standard Archive File for Crystallography" by S. R. Hall, F. H.      #
# Allen and I. D. Brown [Acta Cryst. (1991), A47, 655-685].                  #
#                                                                            #
# The current version of the core CIF dictionary is obtainable from          #
# ftp://ftp.iucr.org/pub/cif_core.dic.                                       #
#                                                                            #
# Software is freely available for graphical display of the structure(s)     #
# in this CIF. For information consult the CIF software page                 #
# http://www.iucr.org/resources/cif/software.                                #
#                                                                            #
# This file may be used for bona fide research purposes within the           #
# scientific community so long as proper attribution is given to the journal # 
# article from which it was obtained.                                        #
#                                                                            #
##############################################################################
data_global
_audit_creation_method     SHELXL-97
_journal_date_recd_electronic     2011-07-27
_journal_date_accepted     2011-07-29
_journal_name_full     'Acta Crystallographica, Section E'
_journal_year     2011
_journal_volume     67
_journal_issue      9
_journal_page_first     o2245
_journal_page_last     o2246
_journal_paper_category     QO
_journal_coeditor_code     RK2287
_publ_contact_author_name     'K. Sethusankar'
_publ_contact_author_address
;
   Department of Physics
   RKM Vivekananda College (Autonomous)
   Chennai 600 004
   India
;
_publ_contact_author_email     ksethusankar@yahoo.co.in
_publ_contact_author_fax     '044 091 2499 3057'
_publ_contact_author_phone     '044 091 24484170'
_publ_section_title
;
2-Azidomethyl-3-methyl-1-phenylsulfonyl-1<i>H</i>-indole
;
loop_
    _publ_author_name
    _publ_author_address
    'S. Karthikeyan'
;  Department of Physics
   RKM Vivekananda College (Autonomous)
   Chennai 600 004
   India
;
    'K. Sethusankar'
;  Department of Physics
   RKM Vivekananda College (Autonomous)
   Chennai 600 004
   India
;
    'Ganesan Gobi Rajeswaran'
;  Department of Organic Chemistry
   University of Madras
   Maraimalai Campus
   Chennai 600 025
   India
;
    'Arasambattu K. Mohanakrishnan'
;  Department of Organic Chemistry
   University of Madras
   Maraimalai Campus
   Chennai 600 025
   India
;
data_I
_audit_creation_method     'SHELXL97'
_chemical_name_systematic
;
2-Azidomethyl-3-methyl-1-phenylsulfonyl-1<i>H</i>-indole
;
_chemical_name_common     ?
_chemical_formula_moiety     'C16 H14 N4 O2 S'
_chemical_formula_sum     'C16 H14 N4 O2 S'
_chemical_formula_iupac     'C16 H14 N4 O2 S'
_chemical_formula_weight     326.38
_chemical_melting_point     ?
_symmetry_cell_setting     orthorhombic
_symmetry_space_group_name_H-M     'P b c a'
_symmetry_space_group_name_Hall     '-P 2ac 2ab'
loop_
    _symmetry_equiv_pos_as_xyz
    'x, y, z'
    '-x+1/2, -y, z+1/2'
    'x+1/2, -y+1/2, -z'
    '-x, y+1/2, -z+1/2'
    '-x, -y, -z'
    'x-1/2, y, -z-1/2'
    '-x-1/2, y-1/2, z'
    'x, -y-1/2, z-1/2'
_cell_length_a     11.0337(4)
_cell_length_b     12.1424(4)
_cell_length_c     23.2234(9)
_cell_angle_alpha     90.00
_cell_angle_beta     90.00
_cell_angle_gamma     90.00
_cell_volume     3111.37(19)
_cell_formula_units_Z     8
_cell_measurement_reflns_used     4231
_cell_measurement_theta_min     0.998
_cell_measurement_theta_max     29.25
_cell_measurement_temperature     295(2)
_exptl_crystal_description     'Block'
_exptl_crystal_colour     'colourless'
_exptl_crystal_size_max     0.30
_exptl_crystal_size_mid     0.25
_exptl_crystal_size_min     0.25
_exptl_crystal_density_diffrn     1.393
_exptl_crystal_density_meas     ?
_exptl_crystal_density_method     'not measured'
_exptl_crystal_F_000     1360
_exptl_absorpt_coefficient_mu     0.223
_exptl_absorpt_correction_type     none
_exptl_absorpt_process_details     ?
_exptl_absorpt_correction_T_min     ?
_exptl_absorpt_correction_T_max     ?
_exptl_special_details
;
;
_diffrn_ambient_temperature     295(2)
_diffrn_radiation_type     'MoK\a'
_diffrn_radiation_wavelength     0.71073
_diffrn_radiation_source     'fine--focus sealed tube'
_diffrn_radiation_monochromator     'graphite'
_diffrn_measurement_device_type     'Bruker Kappa APEXII CCD'
_diffrn_measurement_method     \w
_diffrn_detector_area_resol_mean     ?
_diffrn_reflns_number     37510
_diffrn_reflns_av_R_equivalents     0.0493
_diffrn_reflns_av_sigmaI/netI     0.0336
_diffrn_reflns_theta_min     2.55
_diffrn_reflns_theta_max     29.25
_diffrn_reflns_theta_full     29.25
_diffrn_measured_fraction_theta_max     0.998
_diffrn_measured_fraction_theta_full     0.998
_diffrn_reflns_limit_h_min     -15
_diffrn_reflns_limit_h_max     13
_diffrn_reflns_limit_k_min     -16
_diffrn_reflns_limit_k_max     12
_diffrn_reflns_limit_l_min     -31
_diffrn_reflns_limit_l_max     31
_diffrn_standards_number     ?
_diffrn_standards_interval_count     ?
_diffrn_standards_interval_time     ?
_diffrn_standards_decay_%     ?
_refine_special_details
;
 Refinement of <i>F</i>^2^ against ALL reflections. The weighted
 <i>R</i>--factor <i>wR</i> and goodness of fit <i>S</i> are based on
 <i>F</i>^2^, conventional <i>R</i>--factors <i>R</i> are based on <i>F</i>,
 with <i>F</i> set to zero for negative <i>F</i>^2^. The threshold expression
 of <i>F</i>^2^ > \s(<i>F</i>^2^) is used only for calculating
 <i>R</i>--factors(gt) <i>etc</i>. and is not relevant to the choice of
 reflections for refinement. <i>R</i>--factors based on <i>F</i>^2^ are
 statistically about twice as large as those based on <i>F</i>, and
 <i>R</i>--factors based on ALL data will be even larger.
;
_reflns_number_total     4231
_reflns_number_gt     2776
_reflns_threshold_expression     I>2\s(I)
_refine_ls_structure_factor_coef     Fsqd
_refine_ls_matrix_type     full
_refine_ls_R_factor_all     0.0791
_refine_ls_R_factor_gt     0.0473
_refine_ls_wR_factor_gt     0.1415
_refine_ls_wR_factor_ref     0.1658
_refine_ls_goodness_of_fit_ref     0.988
_refine_ls_restrained_S_all     0.988
_refine_ls_number_reflns     4231
_refine_ls_number_parameters     209
_refine_ls_number_restraints     0
_refine_ls_hydrogen_treatment     constr
_refine_ls_weighting_scheme     calc
_refine_ls_weighting_details
         'calc w=1/[\s^2^(Fo^2^)+(0.0987P)^2^+0.4179P] where P=(Fo^2^+2Fc^2^)/3'
_atom_sites_solution_hydrogens     geom
_atom_sites_solution_primary     direct
_atom_sites_solution_secondary     difmap
_refine_ls_shift/su_max     0.000
_refine_ls_shift/su_mean     0.000
_refine_diff_density_max     0.367
_refine_diff_density_min     -0.347
_refine_ls_extinction_method     'none'
_refine_ls_extinction_coef     ?
loop_
    _atom_type_symbol
    _atom_type_description
    _atom_type_scat_dispersion_real
    _atom_type_scat_dispersion_imag
    _atom_type_scat_source
    'C' 'C' 0.0033 0.0016
                         'International Tables Vol C Tables 4.2.6.8 and 6.1.1.4'
    'H' 'H' 0.0000 0.0000
                         'International Tables Vol C Tables 4.2.6.8 and 6.1.1.4'
    'N' 'N' 0.0061 0.0033
                         'International Tables Vol C Tables 4.2.6.8 and 6.1.1.4'
    'O' 'O' 0.0106 0.0060
                         'International Tables Vol C Tables 4.2.6.8 and 6.1.1.4'
    'S' 'S' 0.1246 0.1234
                         'International Tables Vol C Tables 4.2.6.8 and 6.1.1.4'
_computing_data_collection     '<i>APEX2</i> (Bruker, 2004)'
_computing_cell_refinement     '<i>SAINT</i> (Bruker, 2004)'
_computing_data_reduction     '<i>SAINT</i> (Bruker, 2004)'
_computing_structure_solution     '<i>SHELXS97</i> (Sheldrick, 2008)'
_computing_structure_refinement     '<i>SHELXL97</i> (Sheldrick, 2008)'
_computing_molecular_graphics     '<i>ORTEP-3</i> (Farrugia, 1997)'
_computing_publication_material
              '<i>SHELXL97</i> (Sheldrick, 2008) and <i>PLATON</i> (Spek, 2009)'
loop_
    _atom_site_type_symbol
    _atom_site_label
    _atom_site_fract_x
    _atom_site_fract_y
    _atom_site_fract_z
    _atom_site_U_iso_or_equiv
    _atom_site_adp_type
    _atom_site_calc_flag
    _atom_site_refinement_flags
    _atom_site_occupancy
    _atom_site_symmetry_multiplicity
    _atom_site_disorder_assembly
    _atom_site_disorder_group
    C C1 0.07440(17) 0.32220(15) 0.44968(8) 0.0419(4) Uani d . 1 1 . .
    C C2 -0.0143(2) 0.25607(19) 0.47362(10) 0.0566(5) Uani d . 1 1 . .
    H H2 -0.0569 0.2052 0.4516 0.068 Uiso calc R 1 1 . .
    C C3 -0.0368(3) 0.2688(2) 0.53153(12) 0.0719(7) Uani d . 1 1 . .
    H H3 -0.0958 0.2253 0.5488 0.086 Uiso calc R 1 1 . .
    C C4 0.0252(3) 0.3435(3) 0.56443(11) 0.0807(8) Uani d . 1 1 . .
    H H4 0.0075 0.3495 0.6034 0.097 Uiso calc R 1 1 . .
    C C5 0.1128(2) 0.4095(2) 0.54104(10) 0.0690(7) Uani d . 1 1 . .
    H H5 0.1548 0.4600 0.5636 0.083 Uiso calc R 1 1 . .
    C C6 0.13730(18) 0.39903(16) 0.48237(9) 0.0478(5) Uani d . 1 1 . .
    C C7 0.22068(19) 0.45506(16) 0.44500(9) 0.0513(5) Uani d . 1 1 . .
    C C8 0.20845(16) 0.41425(15) 0.39159(8) 0.0424(4) Uani d . 1 1 . .
    C C9 0.3091(3) 0.5412(2) 0.46516(13) 0.0844(9) Uani d . 1 1 . .
    H H9A 0.3390 0.5816 0.4326 0.127 Uiso calc R 1 1 . .
    H H9B 0.3756 0.5062 0.4846 0.127 Uiso calc R 1 1 . .
    H H9C 0.2691 0.5908 0.4912 0.127 Uiso calc R 1 1 . .
    C C10 0.2829(2) 0.4427(2) 0.34045(9) 0.0529(5) Uani d . 1 1 . .
    H H10A 0.3110 0.5181 0.3441 0.064 Uiso calc R 1 1 . .
    H H10B 0.2328 0.4382 0.3062 0.064 Uiso calc R 1 1 . .
    C C11 -0.08441(17) 0.36552(16) 0.33108(8) 0.0433(4) Uani d . 1 1 . .
    C C12 -0.0704(2) 0.46737(18) 0.30491(9) 0.0547(5) Uani d . 1 1 . .
    H H12 0.0048 0.4893 0.2910 0.066 Uiso calc R 1 1 . .
    C C13 -0.1695(3) 0.5355(2) 0.29992(11) 0.0711(7) Uani d . 1 1 . .
    H H13 -0.1615 0.6043 0.2828 0.085 Uiso calc R 1 1 . .
    C C14 -0.2791(3) 0.5020(3) 0.32010(13) 0.0801(9) Uani d . 1 1 . .
    H H14 -0.3457 0.5484 0.3164 0.096 Uiso calc R 1 1 . .
    C C15 -0.2932(2) 0.4012(3) 0.34580(12) 0.0780(8) Uani d . 1 1 . .
    H H15 -0.3690 0.3797 0.3592 0.094 Uiso calc R 1 1 . .
    C C16 -0.19488(19) 0.3311(2) 0.35192(11) 0.0609(6) Uani d . 1 1 . .
    H H16 -0.2033 0.2628 0.3696 0.073 Uiso calc R 1 1 . .
    N N1 0.12022(14) 0.32780(13) 0.39281(6) 0.0405(3) Uani d . 1 1 . .
    N N2 0.38932(18) 0.3686(2) 0.33357(9) 0.0696(6) Uani d . 1 1 . .
    N N3 0.37305(17) 0.2784(2) 0.31151(9) 0.0632(5) Uani d . 1 1 . .
    N N4 0.3730(2) 0.1938(2) 0.29245(13) 0.0975(8) Uani d . 1 1 . .
    O O1 0.00404(15) 0.17244(11) 0.35322(7) 0.0599(4) Uani d . 1 1 . .
    O O2 0.11681(14) 0.29357(13) 0.28769(6) 0.0590(4) Uani d . 1 1 . .
    S S1 0.04241(4) 0.27961(4) 0.33704(2) 0.04300(17) Uani d . 1 1 . .
loop_
    _atom_site_aniso_label
    _atom_site_aniso_U_11
    _atom_site_aniso_U_22
    _atom_site_aniso_U_33
    _atom_site_aniso_U_12
    _atom_site_aniso_U_13
    _atom_site_aniso_U_23
    C1 0.0427(10) 0.0382(9) 0.0449(10) -0.0001(8) 0.0005(8) 0.0030(7)
    C2 0.0576(13) 0.0529(11) 0.0593(13) -0.0137(10) 0.0052(10) 0.0041(10)
    C3 0.0766(17) 0.0759(17) 0.0633(15) -0.0133(13) 0.0191(13) 0.0112(12)
    C4 0.103(2) 0.0881(19) 0.0509(14) -0.0151(17) 0.0197(14) -0.0017(12)
    C5 0.0830(17) 0.0747(15) 0.0494(12) -0.0168(14) 0.0032(12) -0.0107(11)
    C6 0.0500(11) 0.0466(11) 0.0468(10) -0.0046(9) -0.0014(8) -0.0035(8)
    C7 0.0491(11) 0.0467(11) 0.0580(12) -0.0103(9) -0.0008(9) -0.0061(9)
    C8 0.0363(9) 0.0417(9) 0.0490(10) -0.0026(7) -0.0004(7) 0.0029(7)
    C9 0.0866(19) 0.0825(18) 0.0841(19) -0.0432(16) 0.0045(15) -0.0183(14)
    C10 0.0471(11) 0.0592(12) 0.0524(12) -0.0067(10) 0.0018(9) 0.0077(9)
    C11 0.0385(9) 0.0463(10) 0.0452(10) 0.0038(8) -0.0076(8) -0.0100(8)
    C12 0.0605(13) 0.0535(12) 0.0501(11) 0.0067(10) -0.0110(10) -0.0028(9)
    C13 0.089(2) 0.0627(14) 0.0613(14) 0.0285(14) -0.0205(13) -0.0114(11)
    C14 0.0729(19) 0.089(2) 0.0786(18) 0.0410(16) -0.0250(15) -0.0325(15)
    C15 0.0385(12) 0.107(2) 0.0881(19) 0.0117(13) -0.0040(11) -0.0294(16)
    C16 0.0414(11) 0.0694(15) 0.0719(14) 0.0003(10) -0.0048(10) -0.0123(11)
    N1 0.0381(8) 0.0434(8) 0.0400(8) -0.0047(6) -0.0029(6) 0.0015(6)
    N2 0.0389(10) 0.0972(17) 0.0728(14) -0.0009(11) 0.0019(9) -0.0075(11)
    N3 0.0461(10) 0.0842(17) 0.0594(12) 0.0081(11) 0.0006(9) 0.0063(11)
    N4 0.0768(17) 0.0868(18) 0.129(2) 0.0254(14) -0.0104(16) -0.0159(17)
    O1 0.0639(10) 0.0375(8) 0.0783(10) -0.0019(7) -0.0153(8) -0.0086(7)
    O2 0.0488(8) 0.0817(11) 0.0463(8) 0.0069(7) 0.0009(6) -0.0149(7)
    S1 0.0380(3) 0.0433(3) 0.0478(3) 0.00322(19) -0.00599(19) -0.00836(18)
_geom_special_details
;
 All s.u.'s (except the s.u. in the dihedral angle between two l.s. planes)
 are estimated using the full covariance matrix. The cell s.u.'s are taken
 into account individually in the estimation of s.u.'s in distances, angles
 and torsion angles; correlations between s.u.'s in cell parameters are only
 used when they are defined by crystal symmetry. An approximate (isotropic)
 treatment of cell s.u.'s is used for estimating s.u.'s involving l.s. planes.
;
loop_
    _geom_bond_atom_site_label_1
    _geom_bond_atom_site_label_2
    _geom_bond_site_symmetry_2
    _geom_bond_distance
    _geom_bond_publ_flag
    C1 C2 . 1.383(3) ?
    C1 C6 . 1.389(3) ?
    C1 N1 . 1.416(2) ?
    C2 C3 . 1.376(4) ?
    C2 H2 . 0.9300 ?
    C3 C4 . 1.369(4) ?
    C3 H3 . 0.9300 ?
    C4 C5 . 1.368(4) ?
    C4 H4 . 0.9300 ?
    C5 C6 . 1.395(3) ?
    C5 H5 . 0.9300 ?
    C6 C7 . 1.436(3) ?
    C7 C8 . 1.342(3) ?
    C7 C9 . 1.505(3) ?
    C8 N1 . 1.432(2) ?
    C8 C10 . 1.485(3) ?
    C9 H9A . 0.9600 ?
    C9 H9B . 0.9600 ?
    C9 H9C . 0.9600 ?
    C10 N2 . 1.488(3) ?
    C10 H10A . 0.9700 ?
    C10 H10B . 0.9700 ?
    C11 C16 . 1.377(3) ?
    C11 C12 . 1.387(3) ?
    C11 S1 . 1.7509(19) ?
    C12 C13 . 1.376(3) ?
    C12 H12 . 0.9300 ?
    C13 C14 . 1.359(4) ?
    C13 H13 . 0.9300 ?
    C14 C15 . 1.371(4) ?
    C14 H14 . 0.9300 ?
    C15 C16 . 1.386(3) ?
    C15 H15 . 0.9300 ?
    C16 H16 . 0.9300 ?
    N1 S1 . 1.6604(15) ?
    N2 N3 . 1.222(3) ?
    N3 N4 . 1.119(3) ?
    O1 S1 . 1.4190(16) ?
    O2 S1 . 1.4200(15) ?
loop_
    _geom_angle_atom_site_label_1
    _geom_angle_atom_site_label_2
    _geom_angle_atom_site_label_3
    _geom_angle_site_symmetry_1
    _geom_angle_site_symmetry_3
    _geom_angle
    _geom_angle_publ_flag
    C2 C1 C6 . . 121.61(19) ?
    C2 C1 N1 . . 130.98(18) ?
    C6 C1 N1 . . 107.41(16) ?
    C3 C2 C1 . . 117.1(2) ?
    C3 C2 H2 . . 121.5 ?
    C1 C2 H2 . . 121.5 ?
    C4 C3 C2 . . 122.0(2) ?
    C4 C3 H3 . . 119.0 ?
    C2 C3 H3 . . 119.0 ?
    C5 C4 C3 . . 121.3(2) ?
    C5 C4 H4 . . 119.4 ?
    C3 C4 H4 . . 119.4 ?
    C4 C5 C6 . . 118.1(2) ?
    C4 C5 H5 . . 120.9 ?
    C6 C5 H5 . . 120.9 ?
    C1 C6 C5 . . 119.90(19) ?
    C1 C6 C7 . . 107.95(17) ?
    C5 C6 C7 . . 132.2(2) ?
    C8 C7 C6 . . 108.61(17) ?
    C8 C7 C9 . . 127.5(2) ?
    C6 C7 C9 . . 123.8(2) ?
    C7 C8 N1 . . 108.70(16) ?
    C7 C8 C10 . . 126.69(18) ?
    N1 C8 C10 . . 124.23(17) ?
    C7 C9 H9A . . 109.5 ?
    C7 C9 H9B . . 109.5 ?
    H9A C9 H9B . . 109.5 ?
    C7 C9 H9C . . 109.5 ?
    H9A C9 H9C . . 109.5 ?
    H9B C9 H9C . . 109.5 ?
    C8 C10 N2 . . 112.42(17) ?
    C8 C10 H10A . . 109.1 ?
    N2 C10 H10A . . 109.1 ?
    C8 C10 H10B . . 109.1 ?
    N2 C10 H10B . . 109.1 ?
    H10A C10 H10B . . 107.9 ?
    C16 C11 C12 . . 121.6(2) ?
    C16 C11 S1 . . 119.92(17) ?
    C12 C11 S1 . . 118.48(16) ?
    C13 C12 C11 . . 119.0(2) ?
    C13 C12 H12 . . 120.5 ?
    C11 C12 H12 . . 120.5 ?
    C14 C13 C12 . . 119.9(3) ?
    C14 C13 H13 . . 120.0 ?
    C12 C13 H13 . . 120.0 ?
    C13 C14 C15 . . 121.2(2) ?
    C13 C14 H14 . . 119.4 ?
    C15 C14 H14 . . 119.4 ?
    C14 C15 C16 . . 120.3(3) ?
    C14 C15 H15 . . 119.9 ?
    C16 C15 H15 . . 119.9 ?
    C11 C16 C15 . . 118.0(3) ?
    C11 C16 H16 . . 121.0 ?
    C15 C16 H16 . . 121.0 ?
    C1 N1 C8 . . 107.24(14) ?
    C1 N1 S1 . . 121.74(13) ?
    C8 N1 S1 . . 126.47(12) ?
    N3 N2 C10 . . 118.10(19) ?
    N4 N3 N2 . . 171.4(3) ?
    O1 S1 O2 . . 119.71(10) ?
    O1 S1 N1 . . 105.72(9) ?
    O2 S1 N1 . . 106.78(9) ?
    O1 S1 C11 . . 109.20(10) ?
    O2 S1 C11 . . 109.09(9) ?
    N1 S1 C11 . . 105.36(8) ?
loop_
    _geom_torsion_atom_site_label_1
    _geom_torsion_atom_site_label_2
    _geom_torsion_atom_site_label_3
    _geom_torsion_atom_site_label_4
    _geom_torsion_site_symmetry_1
    _geom_torsion_site_symmetry_2
    _geom_torsion_site_symmetry_3
    _geom_torsion_site_symmetry_4
    _geom_torsion
    _geom_torsion_publ_flag
    C6 C1 C2 C3 . . . . -0.7(3) ?
    N1 C1 C2 C3 . . . . 178.5(2) ?
    C1 C2 C3 C4 . . . . 0.1(4) ?
    C2 C3 C4 C5 . . . . 0.1(5) ?
    C3 C4 C5 C6 . . . . 0.2(4) ?
    C2 C1 C6 C5 . . . . 1.0(3) ?
    N1 C1 C6 C5 . . . . -178.3(2) ?
    C2 C1 C6 C7 . . . . -179.01(19) ?
    N1 C1 C6 C7 . . . . 1.6(2) ?
    C4 C5 C6 C1 . . . . -0.8(4) ?
    C4 C5 C6 C7 . . . . 179.3(2) ?
    C1 C6 C7 C8 . . . . 0.3(2) ?
    C5 C6 C7 C8 . . . . -179.7(2) ?
    C1 C6 C7 C9 . . . . -177.3(2) ?
    C5 C6 C7 C9 . . . . 2.7(4) ?
    C6 C7 C8 N1 . . . . -2.1(2) ?
    C9 C7 C8 N1 . . . . 175.4(2) ?
    C6 C7 C8 C10 . . . . -175.29(19) ?
    C9 C7 C8 C10 . . . . 2.2(4) ?
    C7 C8 C10 N2 . . . . 91.2(3) ?
    N1 C8 C10 N2 . . . . -81.0(2) ?
    C16 C11 C12 C13 . . . . 0.2(3) ?
    S1 C11 C12 C13 . . . . 179.90(16) ?
    C11 C12 C13 C14 . . . . -0.5(3) ?
    C12 C13 C14 C15 . . . . 0.3(4) ?
    C13 C14 C15 C16 . . . . 0.3(4) ?
    C12 C11 C16 C15 . . . . 0.3(3) ?
    S1 C11 C16 C15 . . . . -179.36(17) ?
    C14 C15 C16 C11 . . . . -0.6(4) ?
    C2 C1 N1 C8 . . . . 177.9(2) ?
    C6 C1 N1 C8 . . . . -2.8(2) ?
    C2 C1 N1 S1 . . . . 20.4(3) ?
    C6 C1 N1 S1 . . . . -160.34(14) ?
    C7 C8 N1 C1 . . . . 3.1(2) ?
    C10 C8 N1 C1 . . . . 176.49(18) ?
    C7 C8 N1 S1 . . . . 159.22(15) ?
    C10 C8 N1 S1 . . . . -27.4(3) ?
    C8 C10 N2 N3 . . . . 80.5(3) ?
    C1 N1 S1 O1 . . . . -48.72(17) ?
    C8 N1 S1 O1 . . . . 158.31(15) ?
    C1 N1 S1 O2 . . . . -177.23(14) ?
    C8 N1 S1 O2 . . . . 29.80(18) ?
    C1 N1 S1 C11 . . . . 66.85(16) ?
    C8 N1 S1 C11 . . . . -86.12(17) ?
    C16 C11 S1 O1 . . . . 12.21(19) ?
    C12 C11 S1 O1 . . . . -167.48(15) ?
    C16 C11 S1 O2 . . . . 144.74(17) ?
    C12 C11 S1 O2 . . . . -34.96(17) ?
    C16 C11 S1 N1 . . . . -100.94(17) ?
    C12 C11 S1 N1 . . . . 79.36(16) ?
loop_
    _geom_hbond_atom_site_label_D
    _geom_hbond_atom_site_label_H
    _geom_hbond_atom_site_label_A
    _geom_hbond_site_symmetry_A
    _geom_hbond_distance_DH
    _geom_hbond_distance_HA
    _geom_hbond_distance_DA
    _geom_hbond_angle_DHA
    C14 H14 O1 7_565 0.93 2.46 3.322(3) 154.2
    C5 H5 Cg3 5_566 0.93 2.89 3.714(3) 148
