# Supplementary material for: 2-Azido­methyl-3-methyl-1-phenyl­sulfonyl-1H-indole
Source: Acta Crystallogr Sect E Struct Rep Online. 2011 Aug 6;67(Pt 9):o2245–6. doi: 10.1107/S1600536811030601 (PMC3200696; doi:10.1107/S1600536811030601)
Supplement: Supplementary file 2 [file e-67-o2245-Isup2.hkl]

#
# h,k,l, Fc-squared, Fo-squared, sigma(Fo-squared) and status flag
#
data_I
_shelx_title ' A in Pbca'
_shelx_refln_list_code          4
_shelx_F_calc_maximum      355.55
_exptl_crystal_F_000      1360.00
_reflns_d_resolution_high  0.7273
 
loop_
 _symmetry_equiv_pos_as_xyz
 'x, y, z'
 '-x+1/2, -y, z+1/2'
 'x+1/2, -y+1/2, -z'
 '-x, y+1/2, -z+1/2'
 '-x, -y, -z'
 'x-1/2, y, -z-1/2'
 '-x-1/2, y-1/2, z'
 'x, -y-1/2, z-1/2'
 
_cell_length_a    11.0337
_cell_length_b    12.1424
_cell_length_c    23.2234
_cell_angle_alpha  90.000
_cell_angle_beta   90.000
_cell_angle_gamma  90.000
 
_shelx_F_squared_multiplier     1.000
 
loop_
 _refln_index_h
 _refln_index_k
 _refln_index_l
 _refln_F_squared_calc
 _refln_F_squared_meas
 _refln_F_squared_sigma
 _refln_observed_status
   2   0   0     5454.50     6299.25    152.38 o
   4   0   0     1234.95     1125.32     39.13 o
   6   0   0       10.29       40.07      6.13 o
   8   0   0      353.48      337.25     17.50 o
  10   0   0      444.89      433.79     25.71 o
  12   0   0     2671.35     2744.12    168.44 o
  14   0   0        0.36        7.00     16.83 o
   2   1   0     4378.26     5187.81     81.99 o
   4   1   0     1963.81     1892.65     34.44 o
   6   1   0     2679.89     2187.61     42.96 o
   8   1   0      732.81      647.19     16.13 o
  10   1   0      350.95      321.47     25.91 o
  12   1   0       56.45       40.90     13.46 o
  14   1   0      128.07      107.91     18.07 o
   0   2   0    22381.83    18980.79    458.98 o
   2   2   0   112649.80   104633.23   1997.48 o
   4   2   0     1117.45     1029.31     31.59 o
   6   2   0      296.88      294.50     12.16 o
   8   2   0     1041.66     1031.98     41.98 o
  10   2   0      507.44      532.99     18.13 o
  12   2   0      487.48      559.80     46.56 o
  14   2   0      372.23      356.05     35.69 o
   2   3   0     5952.00     6616.70    128.47 o
   4   3   0    18811.61    19018.89    390.30 o
   6   3   0      217.34      154.18      8.64 o
   8   3   0      194.09      208.04     20.37 o
  10   3   0      149.40      140.72      8.91 o
  12   3   0        0.68        1.24      5.84 o
  14   3   0        0.55        0.61     17.81 o
   0   4   0     4125.96     4489.40    107.95 o
   2   4   0     2005.71     2145.61     46.23 o
   4   4   0     4110.40     4065.94     80.82 o
   6   4   0      172.18      195.99     15.23 o
   8   4   0      314.54      305.20     15.35 o
  10   4   0     1095.83     1097.03     46.80 o
  12   4   0      174.25      262.73     60.02 o
  14   4   0      103.03       94.60     30.47 o
   2   5   0     1218.85     1392.84     30.96 o
   4   5   0     1867.82     2338.33     57.26 o
   6   5   0      761.33      825.03     26.48 o
   8   5   0       35.80       27.53      9.03 o
  10   5   0       18.76       13.94      9.71 o
  12   5   0       35.93       35.42     16.13 o
  14   5   0       15.71       65.69     19.65 o
   0   6   0       71.82      187.74      7.84 o
   2   6   0      592.11      762.77     25.98 o
   4   6   0      366.23      382.23     12.68 o
   6   6   0        0.01       -2.71      3.65 o
   8   6   0       13.11        3.28      6.99 o
  10   6   0      148.94      191.89     25.51 o
  12   6   0      335.41      348.77     79.86 o
  14   6   0        0.49      -14.58     14.58 o
   2   7   0      241.35      325.43     13.75 o
   4   7   0      190.34      204.54     10.91 o
   6   7   0       88.23       89.92     10.24 o
   8   7   0        0.30       -3.04      6.24 o
  10   7   0        9.96       -0.16     16.26 o
  12   7   0       35.39        9.34     12.04 o
   0   8   0     1391.42     1141.80     30.97 o
   2   8   0      518.52      517.51     16.40 o
   4   8   0       31.83       37.51      7.86 o
   6   8   0       22.19       16.02      6.43 o
   8   8   0        3.84        1.62      7.15 o
  10   8   0       20.74       17.93      9.46 o
  12   8   0       31.23       39.63     14.27 o
   2   9   0     1377.63     1352.56     35.28 o
   4   9   0     1205.78     1147.74     31.93 o
   6   9   0        2.19        8.18      7.63 o
   8   9   0      180.90      201.02     32.39 o
  10   9   0       31.49       47.24     10.01 o
  12   9   0        7.39       18.52     12.09 o
   0  10   0        0.13       -0.14      4.03 o
   2  10   0        3.80       -2.49      6.03 o
   4  10   0      599.56      597.49     21.64 o
   6  10   0       25.06       36.41      9.65 o
   8  10   0        3.75        9.81     11.42 o
  10  10   0       70.19      126.17     33.23 o
  12  10   0      114.26      145.75     23.52 o
   2  11   0       69.44       83.80      8.67 o
   4  11   0      108.54       83.68     10.03 o
   6  11   0      210.28      221.40     37.35 o
   8  11   0      134.11      149.65     36.74 o
  10  11   0        0.96       21.99     27.77 o
   0  12   0       13.06      -14.37     14.37 o
   2  12   0        1.19       -6.10      7.61 o
   4  12   0       82.19       84.39     10.97 o
   6  12   0      145.41      199.28     36.98 o
   8  12   0      129.62      203.09     43.12 o
  10  12   0      146.51      116.35     40.05 o
   2  13   0      186.80      173.94     14.87 o
   4  13   0       73.94       73.02     11.48 o
   6  13   0      272.23      323.50     45.58 o
   8  13   0      197.22      323.00     51.60 o
   0  14   0       43.29       -5.04     16.59 o
   2  14   0       35.70       45.59      9.90 o
   4  14   0       22.69       15.08      8.85 o
   6  14   0       76.58       88.34     29.61 o
   8  14   0       35.41       36.61     27.89 o
   2  15   0       14.77       12.38      7.24 o
   4  15   0       30.64       27.09     10.68 o
   6  15   0      149.16      214.64     39.93 o
   0  16   0      187.97      200.39     35.14 o
   2  16   0       32.07       42.36     16.00 o
   4  16   0        1.38       -0.22     10.03 o
   1   1   1    11710.29     9352.52    117.11 o
   2   1   1     2795.55     2591.07     30.74 o
   3   1   1       77.76      128.64      6.47 o
   4   1   1      737.08      858.36     12.03 o
   5   1   1     1417.51     1435.47     27.37 o
   6   1   1      149.06      156.37      9.04 o
   7   1   1        7.54       10.01      2.21 o
   8   1   1        0.68        2.06      2.61 o
   9   1   1        1.10       -2.77      2.77 o
  10   1   1      413.74      389.73     16.05 o
  11   1   1       76.54       82.03      9.71 o
  12   1   1       23.41       24.98      8.73 o
  13   1   1        0.42       -3.84      7.61 o
  14   1   1       26.05       32.93     10.13 o
  15   1   1        4.09        1.50      9.22 o
   0   2   1    40664.91    40424.41    654.15 o
   1   2   1    10228.85     9961.26    123.82 o
   2   2   1     2944.10     2724.20     38.30 o
   3   2   1     7858.16     7914.65     99.28 o
   4   2   1     2368.07     2583.78     31.86 o
   5   2   1       27.93       37.17      2.50 o
   6   2   1     3808.04     3962.23     52.79 o
   7   2   1      727.80      689.63     11.79 o
   8   2   1      346.42      317.85      7.70 o
   9   2   1      466.46      418.55     10.45 o
  10   2   1      240.54      238.95      8.36 o
  11   2   1       70.44       62.93      6.89 o
  12   2   1      486.62      486.91     34.34 o
  13   2   1       65.69       66.35     10.66 o
  14   2   1        0.95        9.43      8.40 o
  15   2   1        6.19       11.44      8.13 o
   1   3   1    12183.31    13686.55    164.22 o
   2   3   1     5142.81     5312.11     73.29 o
   3   3   1      757.76      811.38     12.14 o
   4   3   1     1152.87     1188.01     36.19 o
   5   3   1      174.47      182.64      6.76 o
   6   3   1       24.89       61.58      7.60 o
   7   3   1      266.63      298.52      6.73 o
   8   3   1      617.09      576.10     17.36 o
   9   3   1      135.04      121.05      5.38 o
  10   3   1       29.96       23.32      3.77 o
  11   3   1       70.95       68.50      7.50 o
  12   3   1       47.03       61.39      5.48 o
  13   3   1       52.40       48.02      8.50 o
  14   3   1       63.07       74.02     25.80 o
   0   4   1     2215.15     2018.81     37.37 o
   1   4   1      554.78      596.56      9.94 o
   2   4   1      537.68      495.54      9.16 o
   3   4   1     5887.96     6537.34    104.96 o
   4   4   1     6344.21     6806.92     94.18 o
   5   4   1      347.28      313.74      8.18 o
   6   4   1       63.97       43.66      4.47 o
   7   4   1       67.04       53.38      4.07 o
   8   4   1       25.99       20.50      4.51 o
   9   4   1        9.58        0.78      4.64 o
  10   4   1      323.89      328.31     21.23 o
  11   4   1       21.28       21.06      6.48 o
  12   4   1      136.88      152.38     15.89 o
  13   4   1        0.15        5.59     10.42 o
  14   4   1      267.66      292.46     32.60 o
   1   5   1     1265.98      921.92     13.43 o
   2   5   1     4671.63     4824.66     68.36 o
   3   5   1      982.89      996.04     17.01 o
   4   5   1     4677.88     4890.33     80.18 o
   5   5   1        7.00       -1.49      2.32 o
   6   5   1      106.80       95.45      5.90 o
   7   5   1      540.35      521.72     14.19 o
   8   5   1      119.35      124.92     10.01 o
   9   5   1      232.07      233.02     11.54 o
  10   5   1      312.14      301.11     13.37 o
  11   5   1       60.45       58.79      8.53 o
  12   5   1        0.83       -8.68      8.68 o
  13   5   1      100.97      111.09     15.55 o
  14   5   1        9.35       20.25     11.53 o
   0   6   1     2731.32     2737.86     47.84 o
   1   6   1      468.14      480.53      8.38 o
   2   6   1     1594.78     1534.15     26.00 o
   3   6   1        5.82        6.57      1.97 o
   4   6   1      521.06      529.49     11.14 o
   5   6   1     1027.42     1027.42     21.28 o
   6   6   1      152.91      174.07      6.85 o
   7   6   1        5.95        2.04      3.76 o
   8   6   1       81.19       63.44      7.90 o
   9   6   1        2.06       -3.99      4.86 o
  10   6   1      384.83      382.20     15.89 o
  11   6   1        0.53       -6.07      6.07 o
  12   6   1      446.94      488.01     39.12 o
  13   6   1       21.13        5.75     11.92 o
  14   6   1       16.92       24.45     12.06 o
   1   7   1     1450.30     1593.36     22.70 o
   2   7   1     2851.32     2940.10     46.48 o
   3   7   1      131.32      121.73      5.37 o
   4   7   1     2608.58     2499.02     39.62 o
   5   7   1       23.98       24.17      3.62 o
   6   7   1      739.72      717.13     19.76 o
   7   7   1        3.43        3.44      3.97 o
   8   7   1      170.78      151.89      8.84 o
   9   7   1       26.78       18.88      5.92 o
  10   7   1       24.28       23.99      6.66 o
  11   7   1      176.77      176.10     12.04 o
  12   7   1       33.19       39.35      9.69 o
  13   7   1       56.87       69.10     13.30 o
   0   8   1     3611.91     3427.01     59.88 o
   1   8   1      311.74      390.60      7.40 o
   2   8   1      691.58      691.34     14.26 o
   3   8   1      382.81      413.01     10.34 o
   4   8   1      621.66      586.60     13.45 o
   5   8   1       18.88       21.74      4.05 o
   6   8   1      446.44      374.31     11.77 o
   7   8   1      154.78      161.06      7.85 o
   8   8   1        1.52       -4.12      4.12 o
   9   8   1        7.23       15.71      5.56 o
  10   8   1      224.41      203.88     11.65 o
  11   8   1        6.00        0.15      6.97 o
  12   8   1      210.61      226.34     15.34 o
  13   8   1       14.81       14.70     10.22 o
   1   9   1      466.27      428.34      8.43 o
   2   9   1      342.88      344.68      9.09 o
   3   9   1      806.78      764.93     16.29 o
   4   9   1      166.58      179.73      6.77 o
   5   9   1      258.25      240.66      9.46 o
   6   9   1     2191.32     2161.66     41.08 o
   7   9   1       67.30       59.93      6.70 o
   8   9   1      140.18      152.23     11.88 o
   9   9   1       78.57       82.90     14.48 o
  10   9   1       61.79       59.96      9.98 o
  11   9   1       60.03       55.40      8.71 o
  12   9   1        0.48        4.63      8.10 o
   0  10   1     1728.05     1624.94     30.37 o
   1  10   1       67.83       93.58      4.78 o
   2  10   1     2815.23     2773.29     46.71 o
   3  10   1       83.30       87.94      6.05 o
   4  10   1       56.79       52.85      4.93 o
   5  10   1        7.93        9.53      4.76 o
   6  10   1        6.55       13.28      5.93 o
   7  10   1       99.56      103.22     12.27 o
   8  10   1        0.56       -1.01      7.87 o
   9  10   1      112.92      125.58     15.39 o
  10  10   1      101.46      102.74     16.80 o
  11  10   1        1.52        8.32      7.85 o
  12  10   1       26.69       11.05      9.64 o
   1  11   1       88.62       69.21      5.47 o
   2  11   1      263.32      262.01      9.33 o
   3  11   1     1018.82     1046.84     27.59 o
   4  11   1      314.81      303.01     12.98 o
   5  11   1      268.42      277.16     19.40 o
   6  11   1      353.31      333.16     61.62 o
   7  11   1        2.77      -15.17     15.17 o
   8  11   1      387.44      424.45     44.66 o
   9  11   1       39.31       64.73     22.19 o
  10  11   1        5.31        2.53     18.37 o
  11  11   1       14.12       -7.53     19.44 o
   0  12   1      623.29      532.44     33.19 o
   1  12   1        7.38        0.59      3.96 o
   2  12   1      120.14      104.95      8.60 o
   3  12   1       29.85       31.67      6.78 o
   4  12   1       64.62       54.31      6.84 o
   5  12   1       56.09       49.17     11.56 o
   6  12   1        0.60       -0.43     12.61 o
   7  12   1       56.20       27.21     17.69 o
   8  12   1        0.03      -12.01     15.75 o
   9  12   1        2.48       26.73     18.98 o
  10  12   1       24.22       40.09     22.06 o
   1  13   1       86.10       71.04      6.55 o
   2  13   1       38.54       33.27      6.87 o
   3  13   1       90.92       80.41      8.40 o
   4  13   1       55.79       69.74      7.87 o
   5  13   1       39.78       33.83     15.32 o
   6  13   1      192.45      185.94     26.26 o
   7  13   1        0.55        4.94     15.05 o
   8  13   1       17.73       23.73     18.97 o
   9  13   1        5.61       16.47     19.80 o
   0  14   1       29.97       12.75     12.37 o
   1  14   1       13.60        9.99     11.81 o
   2  14   1        7.79       -1.26      5.42 o
   3  14   1       47.78       40.60      7.39 o
   4  14   1        0.28       -0.58      5.76 o
   5  14   1        0.58       19.14     14.09 o
   6  14   1        8.24       11.04     15.97 o
   7  14   1        0.75       -2.42     17.32 o
   8  14   1       11.17       -5.72     17.97 o
   1  15   1       78.48       72.19     12.11 o
   2  15   1        1.44       -3.49      4.75 o
   3  15   1       14.44        2.62      6.57 o
   4  15   1       19.58       15.47      6.95 o
   5  15   1        0.23        9.93     22.36 o
   6  15   1        2.47       -3.12     15.02 o
   0  16   1        0.10        2.26     26.48 o
   1  16   1       14.51        0.61      9.32 o
   2  16   1        8.42        8.17     10.13 o
   3  16   1       19.24        6.00      6.61 o
   4  16   1        0.86       -8.98     16.59 o
   1   0   2    12978.38    11675.25    222.38 o
   2   0   2     1187.42     1509.36     24.86 o
   3   0   2    13272.73    11873.03    227.11 o
   4   0   2     5163.07     4932.37    103.24 o
   5   0   2      340.03      320.09     12.88 o
   6   0   2      547.41      511.91     14.86 o
   7   0   2      153.28      177.39      8.49 o
   8   0   2       10.61       16.37      3.62 o
   9   0   2     2533.81     2470.46     48.24 o
  10   0   2       12.67       22.75      6.95 o
  11   0   2      648.22      591.20     22.84 o
  12   0   2      190.38      187.10     21.48 o
  13   0   2      217.55      165.44     20.75 o
  14   0   2       72.98       69.96     16.64 o
  15   0   2      152.32      151.19     21.28 o
   1   1   2    24129.07    24859.99    268.75 o
   2   1   2     7511.63     6780.15     77.05 o
   3   1   2     5854.90     5513.85     63.01 o
   4   1   2     2000.96     1968.45     24.85 o
   5   1   2     1638.69     1538.37     33.15 o
   6   1   2     3599.89     3364.44     44.23 o
   7   1   2      584.54      617.13     10.76 o
   8   1   2     1317.32     1284.73     19.58 o
   9   1   2      288.94      252.42     11.73 o
  10   1   2       72.78       67.47      5.55 o
  11   1   2       89.72       87.25      7.80 o
  12   1   2       47.88       47.92      9.38 o
  13   1   2      109.48      110.27     12.38 o
  14   1   2        0.59       16.34      8.97 o
  15   1   2        4.70       -4.45      9.02 o
   0   2   2     1409.16     1807.02     30.09 o
   1   2   2     3896.24     3744.37     38.67 o
   2   2   2     2560.09     2390.79     28.46 o
   3   2   2    29822.68    29148.68    343.65 o
   4   2   2     8079.36     7995.09     95.40 o
   5   2   2      494.10      444.44      7.34 o
   6   2   2        5.33        2.97      2.09 o
   7   2   2       91.67       78.00      4.37 o
   8   2   2      399.75      401.25      8.41 o
   9   2   2     1267.16     1194.08     21.70 o
  10   2   2       17.42       12.76      4.67 o
  11   2   2       12.78       10.94      5.31 o
  12   2   2      421.36      438.51     21.10 o
  13   2   2       26.62       35.12      8.96 o
  14   2   2       61.27       74.70     12.91 o
  15   2   2      133.20      144.26     16.19 o
   1   3   2     6647.56     6693.44     79.17 o
   2   3   2    12919.62    14604.37    186.29 o
   3   3   2     1760.45     1768.92     29.79 o
   4   3   2     2636.63     2699.52     42.91 o
   5   3   2      349.08      397.86     14.79 o
   6   3   2     1342.98     1327.86     19.37 o
   7   3   2        1.27        2.41      2.00 o
   8   3   2       18.44        7.78      2.49 o
   9   3   2       99.72      114.14      5.28 o
  10   3   2      398.39      400.88     10.64 o
  11   3   2      217.28      233.00     13.26 o
  12   3   2        3.87        9.40      4.23 o
  13   3   2      263.27      308.43     17.68 o
  14   3   2        0.44       23.36     14.67 o
   0   4   2     3576.04     2887.71     52.94 o
   1   4   2      363.92      356.31      6.06 o
   2   4   2       88.74      170.81      4.13 o
   3   4   2     1838.07     1714.17     27.17 o
   4   4   2     1460.06     1406.09     23.09 o
   5   4   2     1357.68     1203.69     20.53 o
   6   4   2      123.65      122.70      6.64 o
   7   4   2     1208.31     1151.48     20.79 o
   8   4   2       35.85       29.04      4.69 o
   9   4   2      106.76      131.90      9.14 o
  10   4   2      304.37      317.59     13.65 o
  11   4   2       13.30        1.57      6.33 o
  12   4   2      145.40      144.61     15.44 o
  13   4   2        8.82        6.87     10.69 o
  14   4   2        1.78        3.63     15.16 o
   1   5   2       20.33        9.05      1.46 o
   2   5   2      898.99      783.59     15.48 o
   3   5   2     1136.11     1118.11     19.81 o
   4   5   2     2545.17     2547.28     41.40 o
   5   5   2       75.28       78.79      6.25 o
   6   5   2       45.41       46.68      4.17 o
   7   5   2      126.82      123.82      6.76 o
   8   5   2      608.36      586.51     17.91 o
   9   5   2      246.64      244.25     15.27 o
  10   5   2        0.27        6.44      6.04 o
  11   5   2      257.69      273.51     13.91 o
  12   5   2       57.21       16.50     14.03 o
  13   5   2       82.32       77.57     14.03 o
  14   5   2        0.34       22.76     11.89 o
   0   6   2     2601.30     2502.50     43.95 o
   1   6   2      975.01     1087.94     16.62 o
   2   6   2        6.92        7.62      1.85 o
   3   6   2      960.06     1039.91     19.55 o
   4   6   2       29.92       25.37      3.43 o
   5   6   2     1420.84     1380.96     26.92 o
   6   6   2      186.86      202.81      7.48 o
   7   6   2     1027.17      927.59     20.61 o
   8   6   2      281.74      303.26     12.29 o
   9   6   2        8.41        1.18      5.37 o
  10   6   2       59.84       61.37      7.91 o
  11   6   2       27.83       29.09      7.29 o
  12   6   2        0.46       -3.34     10.12 o
  13   6   2       23.06       31.88     11.86 o
  14   6   2        4.59        0.29     11.25 o
   1   7   2     1535.90     1764.06     25.88 o
   2   7   2      131.85      158.80      5.25 o
   3   7   2       90.54       96.22      3.87 o
   4   7   2      290.92      288.48      7.32 o
   5   7   2       37.48       41.83      4.53 o
   6   7   2     1597.74     1497.47     28.03 o
   7   7   2        3.85        9.46      4.14 o
   8   7   2       22.60       14.43      5.31 o
   9   7   2      251.99      231.61     11.58 o
  10   7   2        0.07       -5.54      5.54 o
  11   7   2       54.55       42.72      8.45 o
  12   7   2        0.01        0.89      8.05 o
  13   7   2        0.28        3.56     10.47 o
   0   8   2       34.91       43.81      3.38 o
   1   8   2     1367.04     1420.09     21.64 o
   2   8   2      231.60      265.45      7.64 o
   3   8   2       10.09        5.01      2.82 o
   4   8   2        0.26       -2.70      2.70 o
   5   8   2       94.57      105.01      7.48 o
   6   8   2      626.41      625.12     14.77 o
   7   8   2      112.13      141.86     12.60 o
   8   8   2      230.38      217.06      9.64 o
   9   8   2       45.10       29.56      5.83 o
  10   8   2        9.28       13.12      6.33 o
  11   8   2        8.69       17.39      7.76 o
  12   8   2        1.06        8.13      8.56 o
  13   8   2       30.36       23.88     10.81 o
   1   9   2       74.64       87.63      3.92 o
   2   9   2        6.19       -2.18      3.04 o
   3   9   2       10.83        4.01      3.73 o
   4   9   2       25.71       21.69      4.24 o
   5   9   2       84.66      110.77      9.46 o
   6   9   2       33.29       41.02      6.45 o
   7   9   2       29.85       22.53      5.90 o
   8   9   2       54.49       54.10      6.84 o
   9   9   2        2.17        0.50      4.74 o
  10   9   2       16.55       13.48      7.55 o
  11   9   2        9.60       10.86      9.60 o
  12   9   2        2.98       12.36      8.42 o
   0  10   2      247.34      235.93      7.31 o
   1  10   2        0.68       -2.27      3.04 o
   2  10   2       39.47       40.45      6.29 o
   3  10   2      599.05      595.36     15.21 o
   4  10   2      381.02      359.77     10.96 o
   5  10   2        0.47       13.91      4.91 o
   6  10   2        6.74        8.67      5.77 o
   7  10   2       50.87       62.68     12.67 o
   8  10   2        4.95        5.51      7.97 o
   9  10   2        4.30       18.73     10.72 o
  10  10   2       20.20       14.97     10.92 o
  11  10   2       12.61       10.84      6.50 o
  12  10   2       23.52       27.73      8.26 o
   1  11   2        3.68       -3.62      3.80 o
   2  11   2        3.96       -2.87      4.22 o
   3  11   2      117.65      111.91     12.44 o
   4  11   2        0.59       -4.03      4.56 o
   5  11   2       20.68       23.90      6.62 o
   6  11   2       69.19       66.57     32.93 o
   7  11   2       54.29       59.32     18.37 o
   8  11   2        8.11        5.10     16.03 o
   9  11   2      118.24      167.60     39.81 o
  10  11   2        0.26       -4.33     17.18 o
  11  11   2       62.64      100.62     28.36 o
   0  12   2      720.95      760.22     42.05 o
   1  12   2       13.88        3.17      4.18 o
   2  12   2      427.44      460.79     17.11 o
   3  12   2        3.35        1.33      5.46 o
   4  12   2      123.64      117.09      9.53 o
   5  12   2      125.70      114.00     10.23 o
   6  12   2       32.26       19.23     14.62 o
   7  12   2       71.31       98.70     34.22 o
   8  12   2        4.13       -0.72     17.20 o
   9  12   2       36.48       33.87     20.19 o
  10  12   2        6.48       -0.79     18.93 o
   1  13   2        2.86       -3.79      3.79 o
   2  13   2      142.83      155.58     10.14 o
   3  13   2       61.23       74.63      8.22 o
   4  13   2       89.91       72.88      7.92 o
   5  13   2       15.85       18.91     14.70 o
   6  13   2        2.54       -4.77     13.14 o
   7  13   2       48.61       50.54     19.38 o
   8  13   2       37.77       11.20     17.67 o
   9  13   2      138.46      136.66     32.31 o
   0  14   2      318.57      350.35     47.79 o
   1  14   2        4.34        8.91      9.79 o
   2  14   2       31.98       34.36      6.81 o
   3  14   2       17.48       21.16      7.60 o
   4  14   2        0.65        3.81      5.79 o
   5  14   2       78.47       85.43     13.24 o
   6  14   2        6.49      -13.03     13.03 o
   7  14   2      140.14      157.46     26.97 o
   8  14   2        0.00        3.67     17.64 o
   1  15   2       24.18       32.51     11.07 o
   2  15   2       30.17       23.96      7.94 o
   3  15   2       10.25       11.28      6.72 o
   4  15   2       16.56        6.86      9.08 o
   5  15   2        9.25       13.18      8.83 o
   6  15   2       48.77       72.46     20.94 o
   0  16   2       19.45       40.21     16.46 o
   1  16   2        5.48        5.59      9.46 o
   2  16   2       48.36       41.12     11.46 o
   3  16   2       25.05       12.58      7.15 o
   4  16   2       16.39       18.76     13.33 o
   1   1   3       12.44        2.13      1.83 o
   2   1   3      654.53      840.75     10.74 o
   3   1   3      377.01      402.51      8.02 o
   4   1   3       62.21       74.26      7.84 o
   5   1   3      507.37      597.59     20.93 o
   6   1   3      343.01      343.38      7.19 o
   7   1   3       45.98       63.31      3.53 o
   8   1   3      162.12      156.16      5.40 o
   9   1   3     1641.05     1605.19     40.82 o
  10   1   3        0.53       -3.95      3.95 o
  11   1   3      137.94      137.69     13.02 o
  12   1   3       53.25       46.02      9.47 o
  13   1   3       16.01       11.56      8.48 o
  14   1   3        1.22        5.23      8.48 o
  15   1   3        0.23        3.82      9.32 o
   0   2   3     1625.29     1560.60     27.57 o
   1   2   3      229.25      280.48      3.64 o
   2   2   3     8786.47     8866.64     98.40 o
   3   2   3       95.70       60.89     10.25 o
   4   2   3      679.48      748.73     10.66 o
   5   2   3       44.44       68.51      4.05 o
   6   2   3      176.75      164.75      4.56 o
   7   2   3        4.82        6.19      2.20 o
   8   2   3       91.33       95.07      4.28 o
   9   2   3      593.99      451.02     24.67 o
  10   2   3        6.85       -2.62      3.58 o
  11   2   3      131.04      111.16      8.18 o
  12   2   3       64.75       52.40     11.86 o
  13   2   3        0.29        4.52      7.46 o
  14   2   3       27.53       20.36      8.93 o
   1   3   3      758.35     1073.49     14.42 o
   2   3   3        0.62        2.20      2.02 o
   3   3   3     2136.78     2413.09     33.35 o
   4   3   3       96.28      135.84      3.77 o
   5   3   3        2.30       -0.17      1.63 o
   6   3   3       55.30       81.12      3.04 o
   7   3   3     1466.96     1405.65     21.47 o
   8   3   3       16.23       19.04      2.81 o
   9   3   3        9.64        4.64      3.06 o
  10   3   3       15.97       17.93      3.76 o
  11   3   3      424.55      380.48     24.52 o
  12   3   3        3.25        3.07      4.67 o
  13   3   3       96.85       88.65     15.11 o
  14   3   3        1.57        1.67     12.45 o
   0   4   3      143.47      193.16      5.52 o
   1   4   3      138.95      158.90      3.27 o
   2   4   3      225.18      283.83      5.37 o
   3   4   3     9986.67    10327.84    145.06 o
   4   4   3     2808.69     2960.77     45.45 o
   5   4   3      427.97      425.45     14.46 o
   6   4   3      339.29      379.45     10.11 o
   7   4   3        1.38        5.95      3.04 o
   8   4   3       69.78       60.50      5.94 o
   9   4   3     1036.78      959.80     24.73 o
  10   4   3        6.92       -1.58      6.14 o
  11   4   3       63.42       54.53      8.09 o
  12   4   3       15.37       17.88      9.97 o
  13   4   3       51.44       53.60     13.06 o
  14   4   3        8.33        6.21     15.25 o
   1   5   3     6263.38     6703.88     83.18 o
   2   5   3       68.87       62.47      2.58 o
   3   5   3     1821.34     2003.50     30.22 o
   4   5   3     1192.96     1278.93     21.58 o
   5   5   3      589.71      575.22     14.25 o
   6   5   3        0.46       -1.88      2.89 o
   7   5   3        6.45        0.81      3.11 o
   8   5   3       23.21       23.90      5.37 o
   9   5   3      197.24      227.22     17.79 o
  10   5   3       52.96       55.07      7.74 o
  11   5   3      410.89      379.14     16.88 o
  12   5   3        3.05        8.45      9.71 o
  13   5   3      452.79      530.92     28.69 o
  14   5   3        0.96       -5.33     10.29 o
   0   6   3       11.38       11.52      2.60 o
   1   6   3     4178.64     4505.82     56.69 o
   2   6   3      111.46      126.04      4.96 o
   3   6   3     1396.65     1507.51     23.36 o
   4   6   3      231.54      286.18     10.14 o
   5   6   3      729.19      707.87     14.91 o
   6   6   3        0.32        1.56      3.12 o
   7   6   3     1318.79     1278.07     31.74 o
   8   6   3        0.82       -0.09      4.91 o
   9   6   3      521.58      524.08     22.19 o
  10   6   3        6.15        5.44      6.18 o
  11   6   3       44.96       41.53     10.51 o
  12   6   3        1.09       -9.68      9.68 o
  13   6   3       31.72       39.14     12.23 o
  14   6   3        1.61       -2.58     11.33 o
   1   7   3     1589.93     1350.45     19.74 o
   2   7   3      119.96      120.83      4.77 o
   3   7   3     1196.27     1136.65     20.25 o
   4   7   3       58.00       65.68      3.46 o
   5   7   3      124.87      106.41      5.61 o
   6   7   3      614.43      649.15     14.92 o
   7   7   3        3.69        1.78      3.87 o
   8   7   3       32.42       22.16      5.57 o
   9   7   3      140.88      150.48     10.66 o
  10   7   3        6.67        2.52      5.82 o
  11   7   3      283.57      264.54     14.21 o
  12   7   3       13.87       15.05      8.64 o
  13   7   3      187.07      203.21     18.38 o
   0   8   3       61.23       63.32      3.65 o
   1   8   3      144.72      137.38      6.58 o
   2   8   3      140.88      121.93      5.09 o
   3   8   3     2224.21     2065.09     37.22 o
   4   8   3      731.62      725.91     14.46 o
   5   8   3     3424.93     3329.37     53.37 o
   6   8   3      144.10      142.86      5.98 o
   7   8   3     1223.71     1181.66     27.23 o
   8   8   3       82.39       65.79      6.20 o
   9   8   3       82.87       87.56      7.22 o
  10   8   3        0.01       -3.84      7.11 o
  11   8   3       28.89        9.07      7.52 o
  12   8   3        0.54       -1.14      9.66 o
  13   8   3       17.65       26.79     11.27 o
   1   9   3     1221.07     1180.89     18.23 o
   2   9   3      157.42      169.27      6.46 o
   3   9   3     3485.45     3402.19     56.69 o
   4   9   3       36.01       28.15      3.85 o
   5   9   3      198.03      184.43      7.61 o
   6   9   3      186.49      169.31      6.78 o
   7   9   3      165.04      189.67      9.92 o
   8   9   3      104.71       98.86      8.27 o
   9   9   3      145.32      125.93      8.19 o
  10   9   3        1.14        5.26      6.28 o
  11   9   3       65.60       61.21      9.43 o
  12   9   3        2.57       -1.27     10.26 o
   0  10   3      349.94      409.06     10.22 o
   1  10   3      309.51      340.69      8.86 o
   2  10   3        7.11       -1.85      4.01 o
   3  10   3      809.89      823.55     21.15 o
   4  10   3      288.45      281.01      9.21 o
   5  10   3      445.88      411.19     13.44 o
   6  10   3       72.56       69.41     10.49 o
   7  10   3      642.48      663.35     24.62 o
   8  10   3        4.66       20.55      9.82 o
   9  10   3      365.89      371.54     17.90 o
  10  10   3        3.12       -0.34      5.50 o
  11  10   3       26.11       27.81     13.19 o
  12  10   3        8.57        4.41      7.64 o
   1  11   3     1435.89     1402.98     30.02 o
   2  11   3        8.18        3.76      4.36 o
   3  11   3      515.04      478.03     16.27 o
   4  11   3        0.01        0.47      4.64 o
   5  11   3        0.33       -0.03      6.13 o
   6  11   3        0.72       -0.19     12.49 o
   7  11   3       49.97       58.00     18.32 o
   8  11   3       22.96       41.46     20.09 o
   9  11   3      151.02      161.63     28.67 o
  10  11   3        2.28       12.70     18.62 o
  11  11   3        3.57       -1.81     19.38 o
   0  12   3       67.33       69.35     15.07 o
   1  12   3      257.13      235.00      9.39 o
   2  12   3        2.99       -5.32      5.32 o
   3  12   3      380.73      369.10     15.39 o
   4  12   3       18.84       14.42      7.43 o
   5  12   3      222.61      233.23     14.36 o
   6  12   3        0.39       10.63     14.33 o
   7  12   3      220.53      265.65     31.21 o
   8  12   3        0.00       -8.70     14.72 o
   9  12   3      108.44      141.99     27.60 o
  10  12   3        1.17       10.19     19.64 o
   1  13   3       21.09       13.88      4.49 o
   2  13   3        1.12        1.07      5.65 o
   3  13   3       59.00       80.05      8.38 o
   4  13   3        4.91       -5.47      5.47 o
   5  13   3       13.72        3.58     10.57 o
   6  13   3        3.11      -12.07     13.34 o
   7  13   3       11.40       -5.01     14.30 o
   8  13   3        1.34       -5.84     16.07 o
   9  13   3        7.91       22.12     19.89 o
   0  14   3        3.88        2.67     11.69 o
   1  14   3        0.55        0.51      7.77 o
   2  14   3       11.11       11.80      5.95 o
   3  14   3       46.02       38.10      7.38 o
   4  14   3        2.00       -2.96      5.80 o
   5  14   3       91.83       82.21     11.76 o
   6  14   3        0.46       -5.54     14.32 o
   7  14   3       29.71        7.90     16.67 o
   8  14   3        4.63        6.52     18.23 o
   1  15   3       11.70       -0.09      8.84 o
   2  15   3       62.98       58.48      6.71 o
   3  15   3        8.97       -6.21      6.21 o
   4  15   3        0.94        4.67      6.70 o
   5  15   3       13.83        2.86      9.75 o
   6  15   3        0.54       24.78     16.84 o
   0  16   3       29.69       20.22     14.91 o
   1  16   3        1.93       -2.63      9.38 o
   2  16   3        0.09       -2.00      9.37 o
   3  16   3       11.00       11.94      6.78 o
   4  16   3       15.78       -8.12     12.04 o
   0   0   4     9188.66     8647.02    163.38 o
   1   0   4     6724.72     7561.86    109.35 o
   2   0   4      640.57      785.22     13.94 o
   3   0   4    21949.77    20591.46    335.13 o
   4   0   4     7231.22     7393.92    135.70 o
   5   0   4      146.35      207.47      7.57 o
   6   0   4        0.31        0.67      2.60 o
   7   0   4       75.20       54.59      5.60 o
   8   0   4      565.32      574.38     17.96 o
   9   0   4     4916.45     4984.58     95.63 o
  10   0   4      263.38      271.48     14.34 o
  11   0   4      663.91      623.58     25.98 o
  12   0   4      471.81      444.26     32.18 o
  13   0   4        0.87       10.25     12.25 o
  14   0   4       10.55        5.05     13.27 o
  15   0   4      286.28      248.57     25.07 o
   1   1   4     6201.60     6598.76     68.66 o
   2   1   4       18.45        5.68      1.08 o
   3   1   4    22627.21    21536.63    254.12 o
   4   1   4     3382.02     3204.17     39.49 o
   5   1   4     1271.39     1188.23     17.10 o
   6   1   4     2718.82     2592.91     35.81 o
   7   1   4      226.38      201.98      6.26 o
   8   1   4     1392.91     1375.05     21.33 o
   9   1   4     1082.21     1107.07     32.35 o
  10   1   4      460.15      450.85     13.13 o
  11   1   4       69.08       74.93      7.42 o
  12   1   4        0.84        6.75      7.54 o
  13   1   4      161.14      158.88     14.19 o
  14   1   4       20.39       28.43      9.42 o
  15   1   4       92.39       79.55     12.39 o
   0   2   4     2035.60     2406.50     38.34 o
   1   2   4    29689.20    28919.25    286.94 o
   2   2   4      804.73      841.29     10.72 o
   3   2   4     3969.98     3578.00     43.68 o
   4   2   4        2.07        0.81      1.38 o
   5   2   4      448.56      422.13      7.27 o
   6   2   4      224.67      223.77      9.36 o
   7   2   4      662.27      654.68     11.31 o
   8   2   4      134.97      138.31      6.87 o
   9   2   4      840.82      815.87     23.88 o
  10   2   4      232.78      198.25      7.89 o
  11   2   4      206.09      224.50     10.92 o
  12   2   4       41.95       42.16      7.74 o
  13   2   4       90.68       87.94     10.81 o
  14   2   4       77.37       75.37     13.18 o
   1   3   4     1902.13     1904.45     22.36 o
   2   3   4     5486.20     5662.14     66.11 o
   3   3   4      582.60      812.00     15.59 o
   4   3   4     3044.34     3109.26     41.56 o
   5   3   4     4749.29     4841.44     62.19 o
   6   3   4       72.06       56.95      2.75 o
   7   3   4     1032.94     1056.28     16.66 o
   8   3   4     1094.92     1084.25     17.96 o
   9   3   4       24.97       26.87      3.74 o
  10   3   4      223.10      241.41      8.25 o
  11   3   4      600.70      634.74     17.43 o
  12   3   4        0.02        1.77      4.80 o
  13   3   4      245.31      282.74     14.24 o
  14   3   4        0.56       11.71      7.66 o
   0   4   4     7262.29     8529.50    153.18 o
   1   4   4       22.30       36.79      1.89 o
   2   4   4       66.61       95.23      3.71 o
   3   4   4     2294.46     2187.36     32.76 o
   4   4   4        9.52       30.73      3.53 o
   5   4   4      121.13      155.82      6.46 o
   6   4   4       29.55       25.27      4.05 o
   7   4   4      153.52      134.69      6.34 o
   8   4   4       60.98       50.88      6.01 o
   9   4   4      119.08      117.10      8.61 o
  10   4   4      890.46      846.44     23.75 o
  11   4   4       16.00        7.24      6.31 o
  12   4   4       25.39       14.66     15.78 o
  13   4   4       30.72       23.22     20.06 o
  14   4   4       12.29       13.90     15.94 o
   1   5   4      142.01      113.43      3.21 o
   2   5   4       74.96       55.52      2.79 o
   3   5   4     1236.59     1385.11     21.05 o
   4   5   4     1585.81     1476.78     24.56 o
   5   5   4     4644.78     4748.09     81.29 o
   6   5   4      968.54      973.73     19.87 o
   7   5   4        1.77        3.52      3.28 o
   8   5   4      172.47      179.45     13.16 o
   9   5   4      497.09      505.76     18.69 o
  10   5   4        2.04       -5.15      5.88 o
  11   5   4      106.03      135.07     11.73 o
  12   5   4       16.39       25.63      9.90 o
  13   5   4      108.57      127.33     16.63 o
  14   5   4        0.29       10.80     11.84 o
   0   6   4     2588.15     2766.24     51.84 o
   1   6   4     1059.92     1166.88     15.37 o
   2   6   4     1466.11     1539.63     25.47 o
   3   6   4      873.51      976.30     17.71 o
   4   6   4      106.27      160.17      5.46 o
   5   6   4      348.19      360.42      9.61 o
   6   6   4      309.46      344.48      9.85 o
   7   6   4        0.04        2.75      3.90 o
   8   6   4      886.90      839.54     22.13 o
   9   6   4       39.93       27.12      6.40 o
  10   6   4       97.10      103.20     13.97 o
  11   6   4        0.34       -2.14      6.44 o
  12   6   4       36.26       41.68     11.91 o
  13   6   4        0.00        8.52     11.07 o
  14   6   4        0.93      -12.30     12.30 o
   1   7   4       15.11       14.48      2.05 o
   2   7   4       16.54       12.27      2.23 o
   3   7   4      627.34      679.86     14.23 o
   4   7   4      199.20      232.05      6.99 o
   5   7   4       61.90       82.90      4.30 o
   6   7   4     2398.58     2269.34     40.30 o
   7   7   4      245.29      258.10     10.28 o
   8   7   4        7.28        1.48      4.90 o
   9   7   4       41.00       46.26      6.78 o
  10   7   4        2.26       -0.47      5.74 o
  11   7   4       22.12       19.89      7.80 o
  12   7   4       14.33       28.36      9.29 o
  13   7   4        0.15        6.58     12.61 o
   0   8   4      314.73      422.97      9.63 o
   1   8   4        8.94        6.80      2.10 o
   2   8   4       74.06       99.95      4.49 o
   3   8   4        5.20       13.54      3.39 o
   4   8   4      429.47      433.24     15.55 o
   5   8   4        0.27        0.40      3.14 o
   6   8   4      389.09      324.28      8.55 o
   7   8   4        8.75       13.18      4.59 o
   8   8   4       58.61       49.65      5.81 o
   9   8   4        0.01       -2.71      5.00 o
  10   8   4       15.08        9.72      6.02 o
  11   8   4        0.42       -6.26      6.26 o
  12   8   4        1.91        0.69      8.36 o
  13   8   4        0.89       -8.49      9.73 o
   1   9   4       24.34       20.90      3.05 o
   2   9   4       27.38       27.42      3.77 o
   3   9   4       43.18       48.25      4.64 o
   4   9   4      146.64      143.20      6.90 o
   5   9   4      154.54      145.53      8.07 o
   6   9   4       32.57       31.22      6.23 o
   7   9   4      155.65      127.71      7.46 o
   8   9   4       78.98       83.49      5.68 o
   9   9   4        3.06       11.33      5.09 o
  10   9   4        3.15        1.87      5.99 o
  11   9   4        0.20       -6.65      7.20 o
  12   9   4        0.61       -3.33      8.09 o
   0  10   4       22.87       27.25      4.51 o
   1  10   4      162.32      168.94      6.33 o
   2  10   4        0.10       -1.38      4.02 o
   3  10   4      395.57      398.31     14.36 o
   4  10   4      508.62      491.61     14.27 o
   5  10   4        0.36       -3.74      4.48 o
   6  10   4       17.31        5.93      4.28 o
   7  10   4        7.11        0.05      4.26 o
   8  10   4       97.09      109.13      8.93 o
   9  10   4        0.24       11.57      7.57 o
  10  10   4        0.21       -0.97      6.64 o
  11  10   4        1.11        8.26      8.16 o
   1  11   4      133.19      131.33      7.25 o
   2  11   4       23.16       22.11      5.46 o
   3  11   4      107.35      122.21      8.69 o
   4  11   4        7.33        0.60      4.76 o
   5  11   4       38.72       41.10      6.84 o
   6  11   4      157.26      134.63     12.20 o
   7  11   4       92.54      117.24     22.69 o
   8  11   4        6.47       13.78     25.86 o
   9  11   4        6.73       27.08     18.55 o
  10  11   4       10.38       13.07     18.57 o
  11  11   4       57.13      122.34     29.18 o
   0  12   4       86.61       74.78     12.96 o
   1  12   4       27.73       23.69      4.95 o
   2  12   4      169.31      172.43     13.62 o
   3  12   4       80.49       89.14     10.72 o
   4  12   4        1.13       -5.04      5.04 o
   5  12   4       32.95       25.36      7.78 o
   6  12   4       27.78       33.41      7.83 o
   7  12   4        0.07       16.57     15.50 o
   8  12   4        8.34       -2.07     15.51 o
   9  12   4       20.93       74.19     22.74 o
  10  12   4       71.53       93.62     26.58 o
   1  13   4      274.52      268.72     10.80 o
   2  13   4        0.38        0.99      5.68 o
   3  13   4       29.67       33.04      7.00 o
   4  13   4       39.21       37.39      7.07 o
   5  13   4       32.32       10.78      6.06 o
   6  13   4        8.44       11.12     25.25 o
   7  13   4       22.81       16.36     16.16 o
   8  13   4       85.64      109.93     26.48 o
   9  13   4       83.30      113.16     27.98 o
   0  14   4       97.89      104.80     35.51 o
   1  14   4      172.65      183.65     15.19 o
   2  14   4       14.61       19.60      6.32 o
   3  14   4      185.85      205.74     12.12 o
   4  14   4        2.87        4.90      6.31 o
   5  14   4       64.59       73.75     11.65 o
   6  14   4        0.81        0.37     14.68 o
   7  14   4       50.35       47.03     22.12 o
   8  14   4       36.52       22.51     19.68 o
   1  15   4      238.12      252.78     17.89 o
   2  15   4       18.27       12.13      7.21 o
   3  15   4       29.13       20.91      7.19 o
   4  15   4        1.82       -0.79      6.61 o
   5  15   4        0.00       -2.40      9.86 o
   6  15   4      124.17      135.30     24.74 o
   0  16   4       25.20       22.06     15.48 o
   1  16   4        0.18       -1.18      9.29 o
   2  16   4       27.05       23.08     10.79 o
   3  16   4       72.15       86.93      8.95 o
   1   1   5     2592.58     2462.46     26.45 o
   2   1   5      241.78      292.94      5.24 o
   3   1   5      457.73      504.76      8.01 o
   4   1   5      317.69      351.69      6.30 o
   5   1   5     1888.08     2129.86     33.13 o
   6   1   5      145.05      122.99     10.89 o
   7   1   5      386.98      392.09      8.31 o
   8   1   5      469.87      376.97     21.97 o
   9   1   5      712.61      737.36     25.66 o
  10   1   5        0.97        2.47      4.57 o
  11   1   5       16.58       14.51      5.87 o
  12   1   5       15.70       23.96      8.57 o
  13   1   5       25.44       24.44      9.01 o
  14   1   5       25.03       25.72      9.45 o
   0   2   5    32970.15    31532.13    446.32 o
   1   2   5       10.74       20.41      1.52 o
   2   2   5     1444.85     1675.04     32.58 o
   3   2   5      154.35      130.37      5.72 o
   4   2   5      702.59      668.20     10.50 o
   5   2   5      838.83      982.82     14.00 o
   6   2   5      306.33      340.49      7.06 o
   7   2   5       22.16       21.72      2.81 o
   8   2   5      435.45      393.07      8.86 o
   9   2   5      287.59      299.23      8.75 o
  10   2   5      171.85      190.50     13.84 o
  11   2   5        8.65       -0.38      5.39 o
  12   2   5      425.90      427.57     29.59 o
  13   2   5        1.05       -0.51      7.27 o
  14   2   5       51.76       38.00      9.66 o
   1   3   5        3.24       15.36      1.26 o
   2   3   5     4606.78     4624.38     54.34 o
   3   3   5       59.02       78.80      2.46 o
   4   3   5       87.40       57.90      9.40 o
   5   3   5      161.97      162.61     11.19 o
   6   3   5     1284.98     1195.98     20.69 o
   7   3   5       63.86       74.54      3.68 o
   8   3   5      694.83      705.49     25.08 o
   9   3   5        1.83        0.01      3.09 o
  10   3   5      315.46      263.23      8.76 o
  11   3   5       54.38       46.54      5.24 o
  12   3   5       53.27       59.23      7.34 o
  13   3   5        4.05        6.90      6.39 o
  14   3   5        5.32        6.47      8.10 o
   0   4   5       41.13       75.56      3.53 o
   1   4   5        8.12       11.22      1.39 o
   2   4   5      469.14      384.67      6.19 o
   3   4   5       27.86       57.02      4.80 o
   4   4   5        3.89        4.14      1.73 o
   5   4   5     1140.59     1057.81     17.30 o
   6   4   5        0.73        3.37      2.10 o
   7   4   5      116.76      105.03      5.39 o
   8   4   5      122.70      111.10      6.54 o
   9   4   5      187.30      175.98      8.23 o
  10   4   5      704.66      752.80     33.71 o
  11   4   5       21.38       21.11      7.23 o
  12   4   5      250.14      263.78     21.29 o
  13   4   5       34.52       14.78     11.52 o
  14   4   5      156.87      188.58     27.63 o
   1   5   5     1286.58     1246.64     17.10 o
   2   5   5      149.74      156.96      4.02 o
   3   5   5      527.15      542.91     11.81 o
   4   5   5     1288.87     1241.83     20.40 o
   5   5   5      131.16      172.62      5.93 o
   6   5   5      382.67      355.81     17.45 o
   7   5   5      302.75      292.61     10.59 o
   8   5   5      953.79      852.39     22.29 o
   9   5   5       39.11       45.61      6.83 o
  10   5   5       57.93       53.18      7.74 o
  11   5   5        8.14       15.85      7.29 o
  12   5   5        8.88       -4.56      8.92 o
  13   5   5       54.10       69.50     14.03 o
  14   5   5        0.21        9.93     11.71 o
   0   6   5      322.10      179.63      6.18 o
   1   6   5      230.47      182.27      4.18 o
   2   6   5      540.40      521.76      9.94 o
   3   6   5       29.43       14.74      2.44 o
   4   6   5      600.03      476.48     10.43 o
   5   6   5       64.37       68.90      4.39 o
   6   6   5      264.83      233.92      7.82 o
   7   6   5       22.97       15.82      4.81 o
   8   6   5      420.62      431.75     19.28 o
   9   6   5       35.48       34.96      7.34 o
  10   6   5      694.22      720.07     24.15 o
  11   6   5        0.69        0.72      6.45 o
  12   6   5      284.28      297.71     20.52 o
  13   6   5        0.03       -9.29     10.13 o
   1   7   5     1486.20     1613.14     21.97 o
   2   7   5      791.21      749.63     14.39 o
   3   7   5      123.88      148.80      5.82 o
   4   7   5     1677.90     1607.30     27.93 o
   5   7   5      272.76      305.87      8.50 o
   6   7   5      703.87      685.73     18.40 o
   7   7   5       87.23       87.31      8.17 o
   8   7   5      196.60      192.25      9.22 o
   9   7   5        8.20        8.35      5.69 o
  10   7   5        0.26       -2.85      6.03 o
  11   7   5       93.78       92.37     10.25 o
  12   7   5       30.11       16.20     10.96 o
  13   7   5       63.42       71.15     18.27 o
   0   8   5     2827.76     2761.30     49.80 o
   1   8   5      410.77      405.76      8.06 o
   2   8   5     1625.37     1544.16     25.53 o
   3   8   5     2758.19     2777.99     49.18 o
   4   8   5     1149.63     1114.06     21.96 o
   5   8   5        0.16       -2.27      3.52 o
   6   8   5       17.07       17.86      3.84 o
   7   8   5       27.15        9.68      4.16 o
   8   8   5       58.16       64.02      6.22 o
   9   8   5      121.78      132.33      9.46 o
  10   8   5      199.55      219.79     11.35 o
  11   8   5        4.59       -1.49      6.93 o
  12   8   5      187.63      182.52     17.13 o
  13   8   5       18.09       28.43     11.86 o
   1   9   5      848.57      868.48     15.31 o
   2   9   5      442.52      448.06     16.33 o
   3   9   5       66.03       54.61      4.74 o
   4   9   5      186.43      181.82     10.72 o
   5   9   5       27.76       27.83      5.31 o
   6   9   5     2180.42     2176.31     42.85 o
   7   9   5        1.44        4.66      3.64 o
   8   9   5       17.70       24.12      4.49 o
   9   9   5        3.46        5.29      5.13 o
  10   9   5       65.96       71.94      8.60 o
  11   9   5       49.58       61.38      9.46 o
  12   9   5        8.24       -4.36      8.10 o
   0  10   5     2255.35     2210.12     45.92 o
   1  10   5      441.06      426.76     11.71 o
   2  10   5     2825.46     2750.90     54.61 o
   3  10   5       37.23       38.64      6.20 o
   4  10   5      132.85      118.65      7.42 o
   5  10   5       49.85       47.21      6.50 o
   6  10   5        1.45       -1.67      5.61 o
   7  10   5        0.51        0.38      4.36 o
   8  10   5       54.89       65.60      6.55 o
   9  10   5      112.95      118.22      9.33 o
  10  10   5      121.84      133.69     12.49 o
  11  10   5       57.92       70.25     11.78 o
   1  11   5      308.64      329.02     11.16 o
   2  11   5       14.54        7.66      5.42 o
   3  11   5       29.42       26.69      6.00 o
   4  11   5      414.92      389.12     15.50 o
   5  11   5       22.25       18.28      5.02 o
   6  11   5      247.48      254.26     14.02 o
   7  11   5      174.54      187.27     11.90 o
   8  11   5      557.82      511.12     27.12 o
   9  11   5        9.01       14.40     16.09 o
  10  11   5        7.07       -0.43      9.21 o
  11  11   5        3.14       -4.05     10.30 o
   0  12   5     1117.27     1121.87     56.47 o
   1  12   5        9.79       10.40      4.63 o
   2  12   5      541.80      532.78     18.97 o
   3  12   5       38.13       36.38      7.73 o
   4  12   5       85.21       80.22      8.88 o
   5  12   5        9.54       11.70      6.36 o
   6  12   5        9.29        7.75     13.12 o
   7  12   5        2.19       -9.06     13.41 o
   8  12   5       19.71       24.82     18.68 o
   9  12   5        1.37       -4.21     17.66 o
  10  12   5       24.19        0.53     24.08 o
   1  13   5        6.36        1.28      3.98 o
   2  13   5       99.89       83.10      8.50 o
   3  13   5      156.22      141.89     10.74 o
   4  13   5      119.10      123.50      9.90 o
   5  13   5        3.25       16.20      6.81 o
   6  13   5      125.51      115.97      9.84 o
   7  13   5        0.78      -15.60     15.60 o
   8  13   5        5.19       26.72     23.96 o
   9  13   5        6.03       24.20     20.81 o
   0  14   5       54.27       29.76     17.88 o
   1  14   5        6.53        6.36      8.32 o
   2  14   5        6.71        5.15      6.00 o
   3  14   5        4.22        5.29      7.02 o
   4  14   5       10.23        1.67      6.27 o
   5  14   5        0.02       -1.26      6.26 o
   6  14   5        0.13        7.20      7.59 o
   7  14   5        1.54       -0.11     15.92 o
   1  15   5        4.89        2.02     11.62 o
   2  15   5        9.18        0.75      5.18 o
   3  15   5        5.55        3.50      6.64 o
   4  15   5       19.29       14.53      7.92 o
   5  15   5       19.25       19.20     14.63 o
   6  15   5        0.83      -13.27     13.27 o
   0  16   5       41.28       45.30     16.46 o
   1  16   5        0.33        0.37      9.25 o
   2  16   5       14.10       17.69     10.26 o
   3  16   5        5.59       -3.45      6.55 o
   0   0   6   126414.31   115103.73   2138.80 o
   1   0   6     5357.61     5209.63     70.95 o
   2   0   6     2221.94     2178.47     34.64 o
   3   0   6      179.45      128.49      4.60 o
   4   0   6     1080.13     1005.85     21.45 o
   5   0   6     1200.73      992.96     22.81 o
   6   0   6        6.08       15.15      3.34 o
   7   0   6      503.42      527.33     16.81 o
   8   0   6      293.61      257.60     11.51 o
   9   0   6       11.84        4.24      5.30 o
  10   0   6       48.74       32.51     11.95 o
  11   0   6        6.23        4.26      8.82 o
  12   0   6      495.09      520.95     47.06 o
  13   0   6       47.94       56.98     15.37 o
  14   0   6       41.23       57.12     16.22 o
   1   1   6     4358.19     3864.55     38.03 o
   2   1   6     5407.70     5643.84     66.22 o
   3   1   6       92.38       74.02      2.73 o
   4   1   6      915.05      771.46     11.66 o
   5   1   6      420.75      485.97      9.04 o
   6   1   6     3874.87     3523.07     46.65 o
   7   1   6      766.78      778.45     13.40 o
   8   1   6     2541.59     2517.50     36.06 o
   9   1   6       38.36       43.02      4.70 o
  10   1   6       19.15       11.74      5.22 o
  11   1   6       64.54       62.59      7.52 o
  12   1   6       62.85       54.99      9.97 o
  13   1   6      128.76      103.26     12.41 o
  14   1   6       25.72       25.57      9.66 o
   0   2   6     3111.14     2745.56     42.07 o
   1   2   6     8568.73     8439.36     90.85 o
   2   2   6    14835.68    14378.95    158.81 o
   3   2   6     5772.70     6014.81     74.41 o
   4   2   6     1663.55     1876.52     24.29 o
   5   2   6      422.32      437.35      7.71 o
   6   2   6      511.36      581.88     16.52 o
   7   2   6      534.59      508.74      9.74 o
   8   2   6       77.53      107.71     10.00 o
   9   2   6       65.17       74.80      5.20 o
  10   2   6      463.72      484.86     13.57 o
  11   2   6        4.61        2.31      5.33 o
  12   2   6      279.02      272.69     15.45 o
  13   2   6       23.31       38.67      9.37 o
  14   2   6      134.83      159.27     13.78 o
   1   3   6      350.76      286.30      6.41 o
   2   3   6      768.06      684.48      9.53 o
   3   3   6      102.45      116.14      3.15 o
   4   3   6     3103.90     3003.98     40.43 o
   5   3   6      169.74      196.33      6.06 o
   6   3   6     3108.93     3158.92     42.06 o
   7   3   6      119.41      130.33      5.31 o
   8   3   6        7.90        6.72      3.00 o
   9   3   6       31.21       29.50      4.93 o
  10   3   6       43.93       40.94      4.60 o
  11   3   6      188.44      183.98      8.85 o
  12   3   6        1.57        2.85      5.74 o
  13   3   6        0.57        3.63      9.81 o
  14   3   6        0.88       -5.86      8.28 o
   0   4   6     3149.92     3105.98     54.00 o
   1   4   6      302.73      293.84      5.23 o
   2   4   6     2098.85     2070.02     25.29 o
   3   4   6      564.43      581.03      8.80 o
   4   4   6     3112.88     3201.72     44.38 o
   5   4   6      314.98      247.92      6.00 o
   6   4   6      166.65      154.28      6.68 o
   7   4   6      447.43      398.47      9.60 o
   8   4   6      183.77      199.79     14.89 o
   9   4   6        7.29        5.46      3.49 o
  10   4   6      658.00      676.31     25.42 o
  11   4   6       93.33       82.62      7.00 o
  12   4   6      253.34      293.21     19.02 o
  13   4   6        1.92       -0.07     10.35 o
  14   4   6       47.97       27.61     17.27 o
   1   5   6      826.57      907.41     13.13 o
   2   5   6     2361.94     2515.77     30.53 o
   3   5   6       51.50       48.53      2.33 o
   4   5   6     1777.76     1688.00     25.85 o
   5   5   6      830.33      750.74     14.65 o
   6   5   6       30.03       29.01      5.06 o
   7   5   6        2.61        1.27      3.75 o
   8   5   6      121.64      133.57      8.53 o
   9   5   6      431.86      422.60     15.24 o
  10   5   6        7.12        9.79      6.45 o
  11   5   6        7.03        9.75      7.30 o
  12   5   6       89.18       89.41     13.17 o
  13   5   6        2.17       -3.13     10.58 o
  14   5   6       31.60       39.64     15.23 o
   0   6   6     1008.58      949.43     20.17 o
   1   6   6        6.79        4.72      1.81 o
   2   6   6     1098.33     1222.79     17.37 o
   3   6   6       10.61        6.05      2.24 o
   4   6   6       81.61       94.82      4.45 o
   5   6   6       15.38       27.12      3.75 o
   6   6   6        5.77        6.76      3.45 o
   7   6   6       78.25       83.99      6.36 o
   8   6   6       25.64       15.72      5.57 o
   9   6   6      155.56      158.84     10.61 o
  10   6   6      272.42      295.77     23.37 o
  11   6   6        0.00       -4.97      7.05 o
  12   6   6      167.48      158.00     30.40 o
  13   6   6        0.71        8.11     10.91 o
   1   7   6       15.51        8.92      1.83 o
   2   7   6      761.56      813.72     14.79 o
   3   7   6        3.59        1.01      2.74 o
   4   7   6        0.07        3.17      2.77 o
   5   7   6      143.44      133.62      5.60 o
   6   7   6       66.85       68.10      7.69 o
   7   7   6     1423.21     1299.00     28.40 o
   8   7   6        3.59        9.51      4.81 o
   9   7   6       33.40       38.15      6.39 o
  10   7   6       70.62       63.83      8.80 o
  11   7   6       22.15       25.79      8.55 o
  12   7   6       22.34       21.01      9.79 o
  13   7   6        7.59       12.64     11.46 o
   0   8   6     1146.96     1198.58     25.23 o
   1   8   6      197.79      180.87      4.53 o
   2   8   6       46.09       34.97      3.65 o
   3   8   6        1.42       11.06      3.48 o
   4   8   6      382.82      356.93      9.80 o
   5   8   6      156.13      134.47      6.51 o
   6   8   6      155.00      163.80      6.75 o
   7   8   6        0.45        0.69      3.76 o
   8   8   6        7.53        2.32      4.54 o
   9   8   6       10.37        8.58      5.60 o
  10   8   6        0.57        6.60      6.15 o
  11   8   6        0.04        1.84      6.89 o
  12   8   6        2.90       16.98      8.83 o
   1   9   6      110.65      115.27      4.60 o
   2   9   6      167.68      165.67      8.62 o
   3   9   6       11.51       12.27      3.63 o
   4   9   6      424.08      421.03     11.86 o
   5   9   6       64.22       51.38      5.97 o
   6   9   6        0.25        3.37      4.80 o
   7   9   6       28.40       41.94      4.81 o
   8   9   6        2.28        5.92      4.23 o
   9   9   6       74.42       61.45      6.30 o
  10   9   6        1.39        6.25      6.05 o
  11   9   6        0.36       -5.15      7.68 o
  12   9   6        3.11        2.43      8.49 o
   0  10   6       15.85       23.91      4.79 o
   1  10   6        1.02       -3.10      3.10 o
   2  10   6        4.25       11.83      4.94 o
   3  10   6      590.40      545.57     17.75 o
   4  10   6        0.66       -2.21      4.24 o
   5  10   6       79.21       78.46      7.78 o
   6  10   6        2.62        6.33      4.77 o
   7  10   6        7.64        0.11      4.93 o
   8  10   6        0.01        9.23      5.17 o
   9  10   6       57.43       61.85      7.94 o
  10  10   6       77.44       77.75      8.11 o
  11  10   6        2.19       -4.91      6.29 o
   1  11   6      143.89      147.82      7.72 o
   2  11   6      238.62      241.62     11.96 o
   3  11   6        7.41        1.28      5.28 o
   4  11   6        0.12       -2.29      4.72 o
   5  11   6        1.42        1.99      5.72 o
   6  11   6      225.96      220.58     12.30 o
   7  11   6        0.27       -5.07      5.78 o
   8  11   6       35.39       42.60     14.70 o
   9  11   6        3.52        8.58      6.65 o
  10  11   6       14.19        9.04      7.11 o
  11  11   6        0.13        1.41     21.22 o
   0  12   6      313.57      300.11     17.02 o
   1  12   6      121.25      138.61      7.76 o
   2  12   6      125.23      134.11      9.76 o
   3  12   6       10.29       10.21      5.94 o
   4  12   6       64.72       58.67      7.62 o
   5  12   6        4.79        7.99      6.15 o
   6  12   6      122.29      136.18     11.88 o
   7  12   6       32.28       33.82     10.89 o
   8  12   6       72.86       71.07     11.11 o
   9  12   6        4.09       13.53     18.52 o
  10  12   6       40.81       45.41     23.60 o
   1  13   6        1.33       -2.59      4.39 o
   2  13   6        6.09        3.97      5.82 o
   3  13   6       47.93       42.26      7.53 o
   4  13   6      145.99      160.66     13.41 o
   5  13   6       44.44       46.06      8.26 o
   6  13   6      127.16      130.45     22.22 o
   7  13   6        0.00        3.14      7.51 o
   8  13   6       85.79      106.37     52.34 o
   9  13   6       63.75       70.72     25.38 o
   0  14   6      141.84      145.22     20.25 o
   1  14   6        5.46        5.13      5.59 o
   2  14   6       52.08       49.10      8.53 o
   3  14   6       17.68       13.04      6.74 o
   4  14   6        0.01       -5.13      6.03 o
   5  14   6       11.55       13.52      7.37 o
   6  14   6       91.15      108.02     15.20 o
   7  14   6       12.34       18.65     17.64 o
   1  15   6       25.17       14.12      9.53 o
   2  15   6       52.00       50.12     10.87 o
   3  15   6        0.00       -4.47      6.34 o
   4  15   6       87.04       93.60     11.14 o
   5  15   6       15.12       15.84     10.89 o
   6  15   6       81.97      105.91     31.70 o
   0  16   6       62.14       82.97     18.84 o
   1  16   6        5.00        6.28      9.70 o
   2  16   6       70.13       70.68     12.51 o
   3  16   6        2.92       -2.23      9.41 o
   1   1   7     8519.30     8446.07     82.80 o
   2   1   7     7938.69     7845.83     87.07 o
   3   1   7      662.50      746.96     15.48 o
   4   1   7        2.03        1.46      1.50 o
   5   1   7      767.19      819.88     16.91 o
   6   1   7      285.33      215.66     14.08 o
   7   1   7      126.93      122.33      4.89 o
   8   1   7      340.19      305.25     19.10 o
   9   1   7      338.60      329.76      9.89 o
  10   1   7       22.70       22.22      5.93 o
  11   1   7        0.00       -2.90      5.33 o
  12   1   7      132.81      118.23     12.62 o
  13   1   7       16.36        7.94      9.12 o
  14   1   7        1.94       -8.03      8.03 o
   0   2   7     2738.06     2707.42     41.78 o
   1   2   7     2699.93     2804.28     30.60 o
   2   2   7     1055.47     1161.85     22.73 o
   3   2   7      177.28      160.19      4.36 o
   4   2   7       33.11       38.64      2.34 o
   5   2   7       88.53       99.34      8.02 o
   6   2   7      994.32     1042.22     16.19 o
   7   2   7       27.26       42.84      4.33 o
   8   2   7      236.48      226.08      6.73 o
   9   2   7      330.09      299.17      9.54 o
  10   2   7       45.34       43.12      6.01 o
  11   2   7       25.66       28.04      6.48 o
  12   2   7        3.00        1.12      6.92 o
  13   2   7        5.48        2.67      7.73 o
  14   2   7        1.36       -6.37      7.89 o
   1   3   7     1399.38     1448.04     17.38 o
   2   3   7      189.42      258.08      5.18 o
   3   3   7     1393.36     1760.84     22.81 o
   4   3   7      531.67      547.85      9.25 o
   5   3   7      716.96      745.42     12.32 o
   6   3   7     2220.05     2247.54     43.18 o
   7   3   7     1457.43     1412.61     25.89 o
   8   3   7      850.00      817.52     15.78 o
   9   3   7      548.05      555.46     13.32 o
  10   3   7      367.47      369.82     10.79 o
  11   3   7       77.10       72.79      8.56 o
  12   3   7       74.64       67.57      9.28 o
  13   3   7       14.85       17.61      7.20 o
  14   3   7        3.86       12.30     11.73 o
   0   4   7     1784.06     1672.06     32.16 o
   1   4   7      106.13      135.73      4.51 o
   2   4   7      410.17      409.35      6.48 o
   3   4   7      580.24      755.49     11.35 o
   4   4   7        2.09        2.16      1.95 o
   5   4   7       26.57       16.76      2.01 o
   6   4   7        3.31        5.35      1.88 o
   7   4   7      223.23      241.01     11.22 o
   8   4   7      675.12      601.84     13.84 o
   9   4   7      204.39      172.92      7.81 o
  10   4   7       50.88       49.73      6.09 o
  11   4   7        5.25        4.71      4.47 o
  12   4   7       13.69       13.56     10.72 o
  13   4   7        0.07       -5.47     11.64 o
  14   4   7       34.27       34.57     17.92 o
   1   5   7      885.29     1023.64     14.42 o
   2   5   7      552.77      577.68      9.12 o
   3   5   7      253.92      305.09      5.84 o
   4   5   7     1523.18     1585.65     22.86 o
   5   5   7      705.66      707.49     13.60 o
   6   5   7     2574.20     2567.30     41.50 o
   7   5   7      589.82      624.30     17.80 o
   8   5   7       43.97       40.94      6.28 o
   9   5   7      173.11      209.84     11.21 o
  10   5   7       14.31       -5.16      5.78 o
  11   5   7       88.39       68.30      9.30 o
  12   5   7       11.46       18.83      9.72 o
  13   5   7      102.09      103.67     15.10 o
  14   5   7        1.52        7.58     13.62 o
   0   6   7      437.78      440.23     10.46 o
   1   6   7      325.78      337.20      6.33 o
   2   6   7      704.11      668.61     10.10 o
   3   6   7      123.04      130.94      4.96 o
   4   6   7      895.32      980.75     17.22 o
   5   6   7     1587.40     1516.69     26.09 o
   6   6   7      118.85      109.02      6.03 o
   7   6   7      659.52      608.71     16.55 o
   8   6   7      101.77      117.16     10.51 o
   9   6   7        5.05       12.51      5.98 o
  10   6   7      264.16      312.40     19.60 o
  11   6   7        0.00       -3.40      7.38 o
  12   6   7      221.80      242.09     19.29 o
  13   6   7        4.17       -1.15     10.76 o
   1   7   7     1004.47      999.92     14.90 o
   2   7   7      602.28      655.88     11.71 o
   3   7   7     1873.38     1837.13     30.11 o
   4   7   7     2712.74     2682.92     42.66 o
   5   7   7      249.40      219.28      7.30 o
   6   7   7      261.97      308.00      9.29 o
   7   7   7       38.16       30.63      5.31 o
   8   7   7      487.93      501.30     15.65 o
   9   7   7      306.46      299.48     12.36 o
  10   7   7        3.72        8.04      6.04 o
  11   7   7       68.13       67.52     11.82 o
  12   7   7        2.44       -0.02      8.97 o
  13   7   7       53.15       40.08     12.83 o
   0   8   7      936.47      888.73     23.02 o
   1   8   7      282.29      325.98      7.05 o
   2   8   7      428.85      430.86     12.23 o
   3   8   7       54.26       60.74      6.72 o
   4   8   7       11.57       11.12      3.75 o
   5   8   7      355.32      320.64     10.30 o
   6   8   7      333.60      343.52     10.28 o
   7   8   7      747.97      702.72     17.20 o
   8   8   7       27.79       22.61      5.38 o
   9   8   7       75.09       61.87      7.08 o
  10   8   7      337.17      325.67     14.89 o
  11   8   7        2.86       -3.79      7.01 o
  12   8   7      127.10      132.35     12.56 o
   1   9   7     2121.49     1979.48     33.33 o
   2   9   7      478.09      482.65     12.04 o
   3   9   7      834.74      805.09     18.09 o
   4   9   7      126.02      172.04     14.30 o
   5   9   7      208.95      204.60      9.72 o
   6   9   7      643.75      651.70     17.87 o
   7   9   7        3.90       -4.00      4.00 o
   8   9   7      191.87      172.22      8.55 o
   9   9   7       29.22       41.00      6.60 o
  10   9   7      128.99      130.74     10.22 o
  11   9   7      165.83      203.62     14.58 o
  12   9   7        0.86       -3.51      8.12 o
   0  10   7     2121.34     2026.36     46.28 o
   1  10   7        0.12       -0.94      2.90 o
   2  10   7      574.83      578.38     15.79 o
   3  10   7      357.11      346.10     12.25 o
   4  10   7       45.78       42.68      5.68 o
   5  10   7      546.99      506.85     17.77 o
   6  10   7       36.12       36.73      6.16 o
   7  10   7      202.29      208.25     11.03 o
   8  10   7        8.07        3.00      5.57 o
   9  10   7       23.79       23.63      7.50 o
  10  10   7        3.38        9.36      6.47 o
  11  10   7        0.00       -6.10      6.10 o
   1  11   7      543.30      523.52     15.63 o
   2  11   7        2.49       11.19      5.57 o
   3  11   7      641.10      619.66     21.11 o
   4  11   7       52.96       68.20      7.30 o
   5  11   7        0.25        4.91      6.72 o
   6  11   7      181.97      202.19     12.24 o
   7  11   7        4.27       -2.16      9.86 o
   8  11   7      123.72      140.41     14.35 o
   9  11   7       40.36       50.38      8.78 o
  10  11   7      116.80      134.92     14.68 o
   0  12   7      439.07      464.88     18.93 o
   1  12   7       18.67       10.68      6.28 o
   2  12   7       18.48       10.63      7.34 o
   3  12   7        0.10       -5.06      5.06 o
   4  12   7       19.64       21.76      7.66 o
   5  12   7      134.16      141.66     15.10 o
   6  12   7        0.00       -0.50      6.29 o
   7  12   7      102.58      102.11     16.17 o
   8  12   7        5.87        9.34      7.16 o
   9  12   7        1.41        1.19      9.02 o
   1  13   7      218.94      232.11     10.50 o
   2  13   7        4.48       10.34      6.07 o
   3  13   7        0.05       -1.38      5.88 o
   4  13   7       69.16       78.70      9.11 o
   5  13   7        5.36        4.53      9.12 o
   6  13   7       44.93       48.27      8.72 o
   7  13   7       23.06       37.16      8.06 o
   8  13   7       45.68       71.53     22.65 o
   0  14   7       21.07       13.87     13.45 o
   1  14   7        0.22       -5.44      5.44 o
   2  14   7       64.41       65.59      8.31 o
   3  14   7       24.31       29.40      7.40 o
   4  14   7        1.22       14.70      7.33 o
   5  14   7       11.48       -0.13      9.21 o
   6  14   7       29.06       27.41      8.36 o
   7  14   7        1.98       10.51      8.69 o
   1  15   7        0.16        1.98      8.91 o
   2  15   7        0.00        6.98      5.90 o
   3  15   7        6.17        7.14      7.11 o
   4  15   7       15.85       26.10      8.90 o
   5  15   7        2.25       -1.32     10.05 o
   0  16   7        5.57       16.41     15.30 o
   1  16   7        1.01       -9.32      9.32 o
   2  16   7        6.74        2.88      9.59 o
   0   0   8    44606.09    44127.67    821.28 o
   1   0   8      266.64      341.41      6.83 o
   2   0   8      860.23      902.39     15.46 o
   3   0   8      714.67      635.34     13.54 o
   4   0   8      958.06      714.45     16.03 o
   5   0   8     6757.37     6551.72    115.79 o
   6   0   8     2102.52     2406.19     45.88 o
   7   0   8     4828.91     4806.03     97.17 o
   8   0   8      118.36      123.84      8.21 o
   9   0   8     1004.98     1005.32     28.40 o
  10   0   8      160.43      155.12     12.88 o
  11   0   8      265.28      295.15     22.58 o
  12   0   8        5.58        4.16     10.62 o
  13   0   8        4.61      -11.20     11.20 o
  14   0   8        1.83       -3.55     12.84 o
   1   1   8     8432.95     8167.64     80.13 o
   2   1   8     1267.76     1267.72     16.18 o
   3   1   8     9724.80    10186.59    121.72 o
   4   1   8      602.61      640.63     11.19 o
   5   1   8     3772.05     3913.06     52.93 o
   6   1   8     3487.48     3584.43     47.83 o
   7   1   8        1.91        2.08      2.46 o
   8   1   8      178.24      178.60      6.24 o
   9   1   8     1392.00     1311.00     25.38 o
  10   1   8       97.45       88.09      8.21 o
  11   1   8       52.24       54.93      8.13 o
  12   1   8        1.02       -5.41      7.24 o
  13   1   8        0.20       -7.49      7.49 o
  14   1   8        1.39       10.36      8.93 o
   0   2   8      382.62      555.14     10.17 o
   1   2   8     4192.82     4048.63     43.73 o
   2   2   8     3684.19     3485.16     40.51 o
   3   2   8      830.04      813.36     16.14 o
   4   2   8     1871.52     1950.99     25.52 o
   5   2   8     6938.54     6686.47     83.14 o
   6   2   8       19.84       18.21      2.81 o
   7   2   8     2326.73     2291.77     31.35 o
   8   2   8       22.26       29.87      3.77 o
   9   2   8      241.39      229.39      9.03 o
  10   2   8      149.68      136.33      8.69 o
  11   2   8        7.52        8.97      5.86 o
  12   2   8       87.26       80.42     10.77 o
  13   2   8       11.61        3.36      7.77 o
  14   2   8       13.94       19.80      8.96 o
   1   3   8     4469.25     4300.44     48.13 o
   2   3   8      158.94      233.51      4.78 o
   3   3   8     1491.36     1488.22     19.22 o
   4   3   8      972.45      936.93     14.45 o
   5   3   8     1424.73     1541.64     22.71 o
   6   3   8      561.14      577.09     11.90 o
   7   3   8      681.84      767.30     28.34 o
   8   3   8        2.60       -0.26      3.46 o
   9   3   8        6.47       12.56      3.98 o
  10   3   8       19.70       23.08      4.37 o
  11   3   8      236.43      248.85     12.48 o
  12   3   8        2.17       -3.04      6.04 o
  13   3   8      156.82      181.36     12.76 o
  14   3   8        5.26       13.87     10.94 o
   0   4   8     5627.45     5622.09     91.92 o
   1   4   8     1724.82     1711.22     21.61 o
   2   4   8     1069.79     1130.16     14.66 o
   3   4   8      126.96      144.48      5.78 o
   4   4   8        0.26        3.35      1.80 o
   5   4   8     2063.44     2206.66     47.39 o
   6   4   8       24.65       17.78      2.36 o
   7   4   8     1790.40     1786.32     31.29 o
   8   4   8        0.05        3.55      3.31 o
   9   4   8       16.20        9.49      3.40 o
  10   4   8       32.81       32.14      5.09 o
  11   4   8        4.58       -1.89      4.86 o
  12   4   8      170.79      178.80     13.51 o
  13   4   8       28.40       15.37     12.70 o
  14   4   8        4.39        9.57     14.94 o
   1   5   8       81.53       60.28      3.27 o
   2   5   8      325.34      345.34      6.42 o
   3   5   8        0.25        0.50      1.49 o
   4   5   8      248.49      249.38      6.02 o
   5   5   8       34.04       37.02      3.02 o
   6   5   8        8.67        6.36      2.56 o
   7   5   8      353.19      406.73     25.80 o
   8   5   8        3.86       -1.88      4.88 o
   9   5   8       75.00       86.20      8.26 o
  10   5   8       33.61       25.72      6.95 o
  11   5   8      158.05      159.78     12.03 o
  12   5   8        4.04       11.75     10.86 o
  13   5   8      158.78      170.18     18.19 o
   0   6   8      232.98      321.95      8.67 o
   1   6   8      310.52      313.46      6.19 o
   2   6   8       35.99       24.38      2.18 o
   3   6   8      184.51      178.56      4.81 o
   4   6   8      145.28      176.71      4.89 o
   5   6   8        1.35        9.96      3.21 o
   6   6   8       63.20       51.80      5.05 o
   7   6   8       45.57       58.43      8.65 o
   8   6   8      197.38      176.43      9.38 o
   9   6   8      212.04      201.10     11.12 o
  10   6   8        0.04       -3.73      6.13 o
  11   6   8       12.69        2.95      7.87 o
  12   6   8        9.72       -2.36     10.01 o
  13   6   8       14.95       39.52     13.00 o
   1   7   8       29.03       28.42      2.60 o
   2   7   8      262.78      284.96      6.43 o
   3   7   8      216.10      204.70      6.98 o
   4   7   8      357.55      395.37      9.53 o
   5   7   8      595.10      584.57     12.45 o
   6   7   8      249.19      212.44      7.87 o
   7   7   8      112.12       92.63      7.00 o
   8   7   8       23.14       24.60      5.75 o
   9   7   8        4.36        6.88      5.46 o
  10   7   8        2.67        4.01      6.14 o
  11   7   8      124.16      125.08     13.54 o
  12   7   8        2.29       -8.05      8.05 o
  13   7   8        2.02       12.61     10.58 o
   0   8   8        5.40        3.39      3.24 o
   1   8   8       12.99       12.15      2.35 o
   2   8   8        0.36       -1.31      2.16 o
   3   8   8      346.80      361.14     10.06 o
   4   8   8        0.00       -3.64      3.64 o
   5   8   8      399.49      375.94     11.30 o
   6   8   8        8.25        5.97      3.98 o
   7   8   8       22.59       26.89      4.98 o
   8   8   8       19.11        6.14      5.53 o
   9   8   8      113.51      130.48      9.45 o
  10   8   8       45.50       47.26      8.00 o
  11   8   8       39.77       46.55      9.11 o
  12   8   8        2.73       15.70      8.48 o
   1   9   8       29.44       28.58      3.25 o
   2   9   8       10.61        6.02      3.44 o
   3   9   8      235.68      223.92      9.00 o
   4   9   8      720.34      669.98     17.03 o
   5   9   8       65.21       60.70      5.90 o
   6   9   8        2.39        2.11      4.93 o
   7   9   8       18.73       14.38      4.72 o
   8   9   8        6.89       11.30      4.98 o
   9   9   8       54.11       58.69      7.12 o
  10   9   8       61.40       60.08      7.28 o
  11   9   8       19.05       23.74      8.84 o
  12   9   8        3.48       -6.01      8.54 o
   0  10   8       31.77       36.48      5.89 o
   1  10   8      331.00      315.21      9.74 o
   2  10   8      143.42      158.66      9.01 o
   3  10   8      185.37      200.19      9.42 o
   4  10   8        0.21       -1.77      4.51 o
   5  10   8       12.34       25.89      6.59 o
   6  10   8        1.05        7.93      5.71 o
   7  10   8       48.47       36.26      7.75 o
   8  10   8        1.18        4.93      6.14 o
   9  10   8       16.20       16.62      9.71 o
  10  10   8        0.73       -0.38      7.24 o
  11  10   8       47.08       59.74      9.20 o
   1  11   8        6.34        0.72      4.98 o
   2  11   8        1.16       -3.54      4.96 o
   3  11   8       32.04       34.81      7.01 o
   4  11   8       19.64        9.39      5.54 o
   5  11   8       10.04       17.00      7.40 o
   6  11   8        8.51       22.90      6.94 o
   7  11   8       16.98       12.18     11.03 o
   8  11   8        5.38        6.93      7.47 o
   9  11   8       42.79       30.26      9.62 o
  10  11   8        1.02       -6.09      9.93 o
   0  12   8      776.70      786.08     28.22 o
   1  12   8      306.28      319.90     12.86 o
   2  12   8        9.55       14.24      6.04 o
   3  12   8        2.73       -5.45      5.45 o
   4  12   8        0.03        4.31      5.97 o
   5  12   8       64.98       73.59     12.26 o
   6  12   8        0.08        4.19      7.04 o
   7  12   8      103.67       94.71     10.86 o
   8  12   8        0.34       -2.17      7.10 o
   9  12   8        2.72        1.79      8.65 o
   1  13   8       20.43       15.65      5.44 o
   2  13   8        4.96        8.19      6.20 o
   3  13   8        3.24       -3.70      6.03 o
   4  13   8        1.17       -1.98      7.09 o
   5  13   8       30.27       30.23     10.81 o
   6  13   8        3.06        6.73      7.41 o
   7  13   8       79.68       85.43     10.37 o
   8  13   8       12.99       23.11      8.13 o
   0  14   8       40.78       62.44     16.06 o
   1  14   8        2.06       -6.20      6.20 o
   2  14   8       27.77       32.75      7.44 o
   3  14   8       15.56       15.33      7.21 o
   4  14   8        1.31       -0.03      7.56 o
   5  14   8       57.20       60.70     12.75 o
   6  14   8        7.84        7.32      7.81 o
   7  14   8       52.62       49.39      9.02 o
   1  15   8       11.84        5.76      9.47 o
   2  15   8        0.00       -0.26      6.28 o
   3  15   8       26.86       28.33      8.11 o
   4  15   8       16.34       20.25      9.05 o
   5  15   8        7.16        8.64     10.66 o
   0  16   8        5.79        0.83     13.80 o
   1  16   8        2.24       10.92     11.00 o
   1   1   9      294.21      355.34      5.39 o
   2   1   9      126.58      139.53      4.67 o
   3   1   9     5149.85     4980.25     56.54 o
   4   1   9      878.80      889.50     30.77 o
   5   1   9      442.36      455.89      8.98 o
   6   1   9       10.35       23.55      3.14 o
   7   1   9       51.09       54.08      4.85 o
   8   1   9      207.44      215.35      7.39 o
   9   1   9      606.16      633.50     41.78 o
  10   1   9       79.26       79.38      8.17 o
  11   1   9       35.15       35.41      8.52 o
  12   1   9       29.71       16.77      8.67 o
  13   1   9       30.71       16.01      8.77 o
  14   1   9        0.00       -8.22      8.22 o
   0   2   9       57.30       54.74      3.04 o
   1   2   9      391.09      534.41      7.42 o
   2   2   9     2012.84     2099.81     25.52 o
   3   2   9      687.41      678.16     11.34 o
   4   2   9       23.11       22.28      4.81 o
   5   2   9     1472.62     1493.08     35.80 o
   6   2   9      103.97      128.48      4.86 o
   7   2   9       29.37       29.38      5.75 o
   8   2   9      182.73      201.85      8.22 o
   9   2   9      219.50      200.26     10.16 o
  10   2   9       33.71       40.91      6.53 o
  11   2   9       39.21       34.46      7.67 o
  12   2   9       27.10       38.16      9.37 o
  13   2   9        2.38        2.56      8.14 o
  14   2   9        1.16       -7.52      7.52 o
   1   3   9      244.17      304.16      5.72 o
   2   3   9      185.00      175.48      5.15 o
   3   3   9     2986.37     3071.55     36.67 o
   4   3   9        9.43       13.23      2.06 o
   5   3   9     1649.70     1602.61     27.92 o
   6   3   9      236.69      275.72      6.81 o
   7   3   9     1975.48     1982.24     30.78 o
   8   3   9        3.59        4.52      3.65 o
   9   3   9     1377.96     1368.59     26.92 o
  10   3   9       35.48       28.71      5.32 o
  11   3   9        1.71        4.84      7.40 o
  12   3   9       20.48        8.99      6.68 o
  13   3   9       18.67       27.31      8.05 o
  14   3   9        4.21       -0.11     12.39 o
   0   4   9      104.02      120.72      4.75 o
   1   4   9       19.93       31.73      2.47 o
   2   4   9       36.52       25.89      2.04 o
   3   4   9      912.57      962.70     14.08 o
   4   4   9        9.30        8.18      2.04 o
   5   4   9     1194.72     1230.60     18.84 o
   6   4   9      279.76      289.34      6.85 o
   7   4   9     1914.93     1763.90     39.79 o
   8   4   9      689.52      683.30     14.88 o
   9   4   9        6.76        5.73      3.66 o
  10   4   9        0.75       -2.93      3.55 o
  11   4   9       44.23       46.93      6.48 o
  12   4   9        0.01        1.73      6.82 o
  13   4   9       31.18       42.83     19.90 o
  14   4   9        4.51       41.32     18.29 o
   1   5   9      323.86      304.46      6.04 o
   2   5   9      173.69      180.02      4.42 o
   3   5   9      823.09      706.40     11.41 o
   4   5   9      964.49      977.35     14.07 o
   5   5   9     1457.30     1491.89     23.19 o
   6   5   9      104.24       90.54      4.53 o
   7   5   9     1115.25     1055.99     21.44 o
   8   5   9       36.55       37.06      4.92 o
   9   5   9      582.59      580.11     18.71 o
  10   5   9       26.27       19.12      7.23 o
  11   5   9      221.63      212.44     17.67 o
  12   5   9        0.00       -3.78      9.83 o
  13   5   9       54.09       82.14     17.87 o
   0   6   9      724.75      733.71     16.71 o
   1   6   9      846.69      932.49     15.02 o
   2   6   9       76.36       81.13      3.39 o
   3   6   9      178.83      146.22      4.14 o
   4   6   9      214.89      185.47      5.08 o
   5   6   9     3076.50     2969.74     45.65 o
   6   6   9       10.63        2.22      3.86 o
   7   6   9      707.54      681.95     18.27 o
   8   6   9        7.72        0.90      4.92 o
   9   6   9       29.97       38.71      6.66 o
  10   6   9       20.95       14.12      6.58 o
  11   6   9       14.67        8.54      7.82 o
  12   6   9        6.67        2.50     10.36 o
  13   6   9       66.80       77.61     15.00 o
   1   7   9      393.44      389.06      8.18 o
   2   7   9        6.44        4.79      1.97 o
   3   7   9     1622.78     1680.47     25.33 o
   4   7   9        0.62        0.82      3.09 o
   5   7   9       12.86        8.64      3.23 o
   6   7   9       17.27       23.49      4.34 o
   7   7   9        0.15       -3.96      3.96 o
   8   7   9       88.72       81.35      7.53 o
   9   7   9      402.44      436.43     15.41 o
  10   7   9       18.39       21.77      6.92 o
  11   7   9      258.92      245.11     15.05 o
  12   7   9        3.19        4.70      8.74 o
  13   7   9       99.64      118.74     18.99 o
   0   8   9        2.69        0.70      3.16 o
   1   8   9        1.73        1.18      2.23 o
   2   8   9      351.45      314.56      7.67 o
   3   8   9     1659.85     1731.26     30.63 o
   4   8   9      197.06      186.38      9.19 o
   5   8   9      266.02      278.22      9.83 o
   6   8   9       29.11       19.41      4.64 o
   7   8   9      448.91      494.17     14.17 o
   8   8   9        5.95        5.98      4.76 o
   9   8   9      174.40      196.53     12.66 o
  10   8   9        1.82        3.44      6.67 o
  11   8   9        0.20        9.15      7.52 o
  12   8   9        0.15        3.86      8.05 o
   1   9   9      719.71      667.82     12.93 o
   2   9   9      194.98      180.42      6.10 o
   3   9   9      664.63      705.39     17.49 o
   4   9   9       30.85       31.83      5.09 o
   5   9   9       31.49       25.85      5.16 o
   6   9   9       54.70       46.75      6.66 o
   7   9   9       10.10        3.84      4.71 o
   8   9   9       14.25       15.48      5.47 o
   9   9   9      146.05      154.73      9.74 o
  10   9   9       36.09       35.87      7.35 o
  11   9   9      128.81      127.51     10.47 o
  12   9   9        2.72        0.94     13.55 o
   0  10   9        1.31       -0.91      4.48 o
   1  10   9      180.71      189.06      7.60 o
   2  10   9       49.04       41.31      6.99 o
   3  10   9       75.91       89.40     10.41 o
   4  10   9      257.01      246.55     11.92 o
   5  10   9      191.56      219.74     13.20 o
   6  10   9       78.00       39.70      7.68 o
   7  10   9      214.24      237.23     14.58 o
   8  10   9       55.26       37.69      8.28 o
   9  10   9      248.53      265.68     16.69 o
  10  10   9        0.57        8.97      7.03 o
  11  10   9      147.35      172.82     12.79 o
   1  11   9      722.53      728.00     17.74 o
   2  11   9      118.64      137.00      9.96 o
   3  11   9       89.90       92.56      8.95 o
   4  11   9       28.88       30.76      6.99 o
   5  11   9      183.72      194.08     15.02 o
   6  11   9        8.75       12.69      6.68 o
   7  11   9       28.85       38.36      8.25 o
   8  11   9       15.24       24.12      8.80 o
   9  11   9        1.44       -5.82      7.29 o
  10  11   9        2.61        0.06     11.28 o
   0  12   9        0.26       -1.98      5.90 o
   1  12   9       98.44       96.28      8.84 o
   2  12   9      116.78      111.10      9.59 o
   3  12   9        7.61        4.50      6.08 o
   4  12   9       64.48       69.55      8.78 o
   5  12   9       68.60       76.42     22.82 o
   6  12   9        1.17        0.01      7.11 o
   7  12   9      117.09      136.54     12.70 o
   8  12   9        4.29       -5.44      7.84 o
   9  12   9      109.52      132.02     19.10 o
   1  13   9      146.40      160.00     10.51 o
   2  13   9        8.19        4.91      6.10 o
   3  13   9       87.10       68.03      8.87 o
   4  13   9        4.56       -3.69      6.52 o
   5  13   9        1.66       10.67     13.53 o
   6  13   9        1.27        8.28      7.71 o
   7  13   9       52.23       55.81     13.58 o
   8  13   9       13.89       17.68      8.47 o
   0  14   9        0.51        1.69     23.47 o
   1  14   9       40.94       30.12      7.91 o
   2  14   9        0.11       -3.11      7.49 o
   3  14   9      129.28      119.48     10.90 o
   4  14   9        3.59       14.95      8.51 o
   5  14   9       20.69       13.77     10.64 o
   6  14   9        1.09        9.98      7.91 o
   7  14   9       23.51       47.92     19.50 o
   1  15   9        1.08       -6.67      9.08 o
   2  15   9       29.69       18.09      6.88 o
   3  15   9        4.52        1.77      7.72 o
   4  15   9        6.32       10.64      8.70 o
   5  15   9       15.43       23.88     15.25 o
   0   0  10     7883.90     8951.62    180.97 o
   1   0  10     1676.22     1932.99     29.10 o
   2   0  10     3397.61     3508.94     51.13 o
   3   0  10       60.37       38.67      3.39 o
   4   0  10    13469.89    14122.18    244.54 o
   5   0  10      915.13      737.97     17.37 o
   6   0  10       25.23       33.24      4.50 o
   7   0  10      541.85      471.93     14.36 o
   8   0  10     1323.69     1281.97     33.98 o
   9   0  10      406.53      404.96     22.45 o
  10   0  10       44.98       66.24     17.57 o
  11   0  10       14.20       14.22     10.94 o
  12   0  10       23.07       15.34     12.50 o
  13   0  10        0.01        7.71     12.27 o
  14   0  10       11.35       14.62     13.81 o
   1   1  10       50.32       78.55      2.68 o
   2   1  10       32.95       11.56      1.78 o
   3   1  10     3180.90     3176.78     36.38 o
   4   1  10     2482.71     2607.02     33.66 o
   5   1  10        3.81        2.53      2.07 o
   6   1  10     1467.01     1503.03     23.21 o
   7   1  10     1217.00     1212.38     20.28 o
   8   1  10      767.25      721.17     14.64 o
   9   1  10     1726.74     1727.70     39.87 o
  10   1  10        6.23       -2.77      5.45 o
  11   1  10      109.57      118.88     14.71 o
  12   1  10       70.56       53.85     10.51 o
  13   1  10        7.99       -0.15      8.37 o
  14   1  10        0.01        3.83      9.21 o
   0   2  10     2127.89     2056.96     33.11 o
   1   2  10      884.00      869.08     10.99 o
   2   2  10     7706.67     7501.24     83.41 o
   3   2  10        2.15        1.81      1.60 o
   4   2  10     4591.14     4444.41     57.89 o
   5   2  10      876.45      934.21     14.59 o
   6   2  10      129.98      161.52      5.52 o
   7   2  10     1287.37     1349.73     22.06 o
   8   2  10     1394.89     1435.83     46.94 o
   9   2  10       67.43       53.31      6.52 o
  10   2  10      290.09      277.35     13.02 o
  11   2  10        5.47       10.04      6.62 o
  12   2  10       11.38        7.40      8.09 o
  13   2  10       20.91        4.65      8.24 o
  14   2  10       24.25       29.73      9.61 o
   1   3  10      619.87      617.74      8.97 o
   2   3  10      296.54      244.08      5.27 o
   3   3  10       77.65       46.96      3.44 o
   4   3  10      128.83      136.34      7.21 o
   5   3  10      816.69      894.56     16.59 o
   6   3  10      257.87      251.23     13.87 o
   7   3  10      349.49      358.52     14.76 o
   8   3  10      432.28      442.55     12.26 o
   9   3  10      243.98      266.57     13.36 o
  10   3  10       60.72       60.18      6.55 o
  11   3  10      388.80      403.84     15.68 o
  12   3  10        4.72        1.35      7.30 o
  13   3  10      129.07      123.49     11.93 o
  14   3  10       11.21       30.79     10.88 o
   0   4  10     1024.74     1016.01     18.78 o
   1   4  10        4.79        1.54      1.44 o
   2   4  10       51.04       70.88      2.95 o
   3   4  10      570.75      581.38      9.96 o
   4   4  10     1064.76     1049.41     15.58 o
   5   4  10      490.76      473.07     10.18 o
   6   4  10       60.81       66.84      6.72 o
   7   4  10      439.65      433.83     11.39 o
   8   4  10       87.09      138.71     15.55 o
   9   4  10      149.90      152.50      6.66 o
  10   4  10      316.12      350.87     11.25 o
  11   4  10        2.18        4.28      6.63 o
  12   4  10      114.47      127.03     16.39 o
  13   4  10       16.84       -1.70     16.46 o
   1   5  10      723.62      689.87     11.02 o
   2   5  10     1075.05     1115.55     16.73 o
   3   5  10      700.09      674.91     10.98 o
   4   5  10      255.54      271.58      9.44 o
   5   5  10      122.69      140.80      4.50 o
   6   5  10       12.87       22.26      4.28 o
   7   5  10       20.29       25.23      4.12 o
   8   5  10        5.42        1.50      3.68 o
   9   5  10       78.57      104.25     10.08 o
  10   5  10       62.35       78.64      9.17 o
  11   5  10      145.25      179.75     22.60 o
  12   5  10        6.44       -1.59     10.52 o
  13   5  10       65.46       62.44     16.25 o
   0   6  10        1.68       -1.50      2.50 o
   1   6  10      330.52      326.41      7.08 o
   2   6  10       23.46       31.70      2.65 o
   3   6  10      343.29      328.37      6.95 o
   4   6  10      116.77      110.70      6.19 o
   5   6  10      119.57      168.81      7.29 o
   6   6  10       97.68       90.52      5.04 o
   7   6  10        3.33       10.27      4.90 o
   8   6  10       23.98       26.68      6.43 o
   9   6  10       48.47       66.06      7.52 o
  10   6  10      123.87      154.71     14.82 o
  11   6  10        6.13       11.84      7.80 o
  12   6  10      111.34      146.05     15.15 o
  13   6  10        2.66       12.46     12.15 o
   1   7  10       84.47       74.64      3.66 o
   2   7  10       11.15        9.72      2.32 o
   3   7  10       17.46       21.00      3.05 o
   4   7  10      236.22      238.54     10.75 o
   5   7  10        0.77       -0.77      3.09 o
   6   7  10       62.22       44.42      5.38 o
   7   7  10       41.08       46.35      5.81 o
   8   7  10       57.97       74.13      7.40 o
   9   7  10       20.81       24.17      6.43 o
  10   7  10       58.18       60.26      8.50 o
  11   7  10        0.60       -1.79      8.21 o
  12   7  10       44.74       41.91     11.23 o
   0   8  10       35.14       38.87      4.77 o
   1   8  10       10.58       12.55      2.55 o
   2   8  10       21.46       18.33      2.74 o
   3   8  10       52.65       53.53      4.20 o
   4   8  10      649.46      581.57     16.90 o
   5   8  10      147.70      172.01      7.92 o
   6   8  10        4.22        6.86      4.38 o
   7   8  10        8.90        9.53      5.11 o
   8   8  10       66.42       64.42      6.99 o
   9   8  10       31.87       39.30      6.90 o
  10   8  10        6.20       13.39      6.99 o
  11   8  10       40.73       47.52      9.56 o
  12   8  10       24.98        2.11      9.29 o
   1   9  10        4.51        6.69      3.01 o
   2   9  10        1.91        0.16      3.40 o
   3   9  10      145.50      152.36      7.83 o
   4   9  10       66.72       60.57      5.99 o
   5   9  10       50.88       58.12      6.34 o
   6   9  10       71.55       88.89      7.97 o
   7   9  10       67.72       80.95      7.90 o
   8   9  10        1.34       -2.90      4.94 o
   9   9  10       15.71       18.43      6.50 o
  10   9  10       21.39       20.16      8.28 o
  11   9  10        3.05        2.28      6.98 o
   0  10  10      283.78      270.12     12.39 o
   1  10  10       99.04      102.34      5.49 o
   2  10  10      156.59      176.32     10.94 o
   3  10  10      130.87      120.37      9.11 o
   4  10  10       45.10       52.44      7.26 o
   5  10  10      108.78       87.75      9.01 o
   6  10  10        0.19        8.68      6.80 o
   7  10  10       68.30       62.43      9.08 o
   8  10  10       30.64       35.07      9.90 o
   9  10  10       11.13       11.38      6.87 o
  10  10  10       41.33       36.87      8.62 o
  11  10  10       10.52       12.17      8.26 o
   1  11  10      195.01      179.16      8.90 o
   2  11  10       69.70       75.37      8.60 o
   3  11  10      236.10      252.43     13.93 o
   4  11  10        0.14        2.92      5.59 o
   5  11  10       68.30       75.01     11.30 o
   6  11  10       53.49       58.59      9.36 o
   7  11  10       34.01       32.96      8.17 o
   8  11  10        8.34       -1.35     11.88 o
   9  11  10        0.94        2.25      8.72 o
  10  11  10        5.20       -6.28      8.55 o
   0  12  10        0.21       -4.83      4.83 o
   1  12  10       45.68       42.86      9.40 o
   2  12  10       97.97       97.66      9.98 o
   3  12  10        0.02       -4.95      6.14 o
   4  12  10       17.27        9.76      7.23 o
   5  12  10       59.93       67.74     13.24 o
   6  12  10       13.80       16.37      8.44 o
   7  12  10       27.40       36.32     11.66 o
   8  12  10        3.51        1.14      8.48 o
   9  12  10       34.43       27.04     10.66 o
   1  13  10      323.59      330.62     14.97 o
   2  13  10        2.66       10.04      6.62 o
   3  13  10       35.72       35.45      7.90 o
   4  13  10       16.01        7.08      7.78 o
   5  13  10        6.60       -8.14     15.57 o
   6  13  10       15.41       13.12      8.38 o
   7  13  10        1.08        5.65      8.42 o
   8  13  10       17.78       11.89      9.81 o
   0  14  10       12.18        9.84     13.86 o
   1  14  10       11.13       14.23      7.51 o
   2  14  10       23.58       21.30      7.61 o
   3  14  10       63.46       55.96      9.28 o
   4  14  10       18.08       21.44      9.03 o
   5  14  10        5.32        9.85     10.70 o
   6  14  10        1.64       -7.74      7.74 o
   1  15  10       73.13       74.45     13.55 o
   2  15  10        1.25       -3.56      6.44 o
   3  15  10       42.31       35.95      9.52 o
   4  15  10       24.33       30.66     10.01 o
   1   1  11       11.64       19.63      2.10 o
   2   1  11      617.50      697.53     10.42 o
   3   1  11      300.34      330.11      6.45 o
   4   1  11        5.98        6.34      2.15 o
   5   1  11       61.45       74.11      3.98 o
   6   1  11      667.34      704.28     31.95 o
   7   1  11        5.80        4.87      2.83 o
   8   1  11      125.13      130.75      9.87 o
   9   1  11      178.46      230.14     10.78 o
  10   1  11      202.84      229.43     16.13 o
  11   1  11       37.86       19.25      8.63 o
  12   1  11       13.80       -4.40      7.81 o
  13   1  11        0.18       -4.90      7.96 o
  14   1  11        0.32        0.81      9.01 o
   0   2  11      800.22      728.66     13.48 o
   1   2  11      268.68      266.45      5.19 o
   2   2  11      584.96      547.61      8.54 o
   3   2  11      555.17      676.80     11.12 o
   4   2  11       35.75       50.14      3.25 o
   5   2  11      211.98      283.45      8.23 o
   6   2  11      444.79      469.52     10.04 o
   7   2  11      148.86      147.33      6.36 o
   8   2  11      771.61      773.94     49.70 o
   9   2  11       61.72       57.13      6.78 o
  10   2  11        2.89       12.44      6.18 o
  11   2  11      138.24      170.61     14.21 o
  12   2  11        1.74       -1.73      7.65 o
  13   2  11       18.53        9.46      8.61 o
  14   2  11       16.33        1.75      8.76 o
   1   3  11       31.23       54.30      2.74 o
   2   3  11     6605.55     6826.40     83.76 o
   3   3  11      717.50      651.80     10.78 o
   4   3  11      172.18      143.50      4.28 o
   5   3  11      589.47      614.85     10.98 o
   6   3  11     1223.23     1046.68     26.04 o
   7   3  11        2.84        5.29      3.57 o
   8   3  11      262.63      244.85     11.59 o
   9   3  11       38.84       31.08      5.77 o
  10   3  11        9.31       13.95      5.68 o
  11   3  11       45.42       51.40      7.68 o
  12   3  11       64.29       69.43     10.13 o
  13   3  11       12.42        8.56      7.81 o
   0   4  11      168.94      169.40      6.13 o
   1   4  11      126.45      124.96      3.87 o
   2   4  11     1211.14     1186.73     16.68 o
   3   4  11      109.93      101.02      3.80 o
   4   4  11       22.34       19.50      2.51 o
   5   4  11       10.45        5.52      2.48 o
   6   4  11      105.11      147.33      5.68 o
   7   4  11        1.11        0.70      3.41 o
   8   4  11      961.33      938.45     19.97 o
   9   4  11       63.10       63.26      5.18 o
  10   4  11      361.43      328.39     21.66 o
  11   4  11       43.50       60.33      6.83 o
  12   4  11       18.98       28.53     14.33 o
  13   4  11       11.13       17.60      8.48 o
   1   5  11        0.72       -0.36      1.72 o
   2   5  11      267.44      294.19      6.70 o
   3   5  11      727.74      745.98     12.31 o
   4   5  11      444.11      415.85     10.19 o
   5   5  11        0.06       -2.26      2.26 o
   6   5  11     1587.32     1581.69     27.01 o
   7   5  11      119.20      105.29      5.44 o
   8   5  11      243.24      210.22      8.54 o
   9   5  11       79.15      100.58      6.47 o
  10   5  11        0.09        0.11      4.77 o
  11   5  11        0.54        6.93      8.25 o
  12   5  11       27.77       12.19     11.07 o
  13   5  11        6.99       13.52     17.26 o
   0   6  11     1378.83     1385.04     30.57 o
   1   6  11        9.68        5.62      2.09 o
   2   6  11        1.84        5.96      2.17 o
   3   6  11       55.40       62.50      3.43 o
   4   6  11     1478.90     1397.78     20.21 o
   5   6  11        7.70        0.77      2.93 o
   6   6  11      182.54      189.73      7.06 o
   7   6  11      147.45      143.42      7.19 o
   8   6  11      335.79      352.17     13.41 o
   9   6  11       40.19       34.91      6.86 o
  10   6  11      459.04      439.28     25.63 o
  11   6  11        2.95       21.03      8.32 o
  12   6  11      160.32      127.68     15.63 o
  13   6  11        0.08        0.42     12.83 o
   1   7  11      121.33      116.71      4.52 o
   2   7  11      353.86      325.11      7.26 o
   3   7  11       53.06       59.30      3.48 o
   4   7  11     1702.96     1655.98     29.01 o
   5   7  11      284.46      232.95      8.60 o
   6   7  11      501.01      477.33     14.12 o
   7   7  11      116.57      124.47      7.58 o
   8   7  11      376.12      385.32     13.23 o
   9   7  11       51.51       71.12      8.42 o
  10   7  11       24.28       27.31      7.71 o
  11   7  11       21.51       35.85      9.27 o
  12   7  11        8.85        3.13      9.69 o
   0   8  11      176.92      170.31      8.22 o
   1   8  11       41.53       33.29      3.31 o
   2   8  11     3532.57     3449.68     53.28 o
   3   8  11      135.93      111.23      5.65 o
   4   8  11      642.30      613.37     18.30 o
   5   8  11      311.42      292.61     10.39 o
   6   8  11       15.68       19.05      5.21 o
   7   8  11       50.80       56.97      7.41 o
   8   8  11       77.95       64.17      7.19 o
   9   8  11        1.92        6.54      5.81 o
  10   8  11      282.86      310.28     14.25 o
  11   8  11        2.95        7.50      8.19 o
  12   8  11       71.56       70.79     12.14 o
   1   9  11       14.40        9.99      3.29 o
   2   9  11      192.25      187.48      8.30 o
   3   9  11        5.63       10.97      4.62 o
   4   9  11      278.99      268.04     12.39 o
   5   9  11        0.01        3.77      5.17 o
   6   9  11      826.75      859.16     24.39 o
   7   9  11      227.04      226.62     11.43 o
   8   9  11      238.94      259.13     13.26 o
   9   9  11      123.80      126.71     11.00 o
  10   9  11      135.21      146.42     15.65 o
  11   9  11        3.69       -4.21      7.00 o
   0  10  11     1599.15     1594.96     41.47 o
   1  10  11        7.48        8.26      3.61 o
   2  10  11      460.09      414.01     13.23 o
   3  10  11      115.44      100.54      8.66 o
   4  10  11      161.65      144.05     10.16 o
   5  10  11       18.56       20.21      7.30 o
   6  10  11       16.78       31.38      7.80 o
   7  10  11        8.74       13.45      7.32 o
   8  10  11       23.06       29.85      8.80 o
   9  10  11       38.43       30.34      8.03 o
  10  10  11       23.93       15.39      8.29 o
   1  11  11       35.69       19.25      5.04 o
   2  11  11      346.96      360.49     20.73 o
   3  11  11        1.43       -0.71      5.97 o
   4  11  11       13.38       15.70      6.28 o
   5  11  11       49.44       34.71      8.53 o
   6  11  11      197.49      228.88     25.37 o
   7  11  11      141.91      133.44     12.21 o
   8  11  11      240.40      269.16     18.13 o
   9  11  11       55.61       60.15     11.51 o
  10  11  11      106.85      106.33     13.51 o
   0  12  11      597.56      575.35     20.08 o
   1  12  11        0.62       -0.89      4.25 o
   2  12  11      202.33      201.32     12.52 o
   3  12  11       76.50       78.58      9.48 o
   4  12  11       25.83       15.63      7.83 o
   5  12  11       16.81       16.90      9.33 o
   6  12  11       11.03       23.97      9.07 o
   7  12  11        5.40        8.71     11.83 o
   8  12  11        1.06        0.24      8.58 o
   9  12  11        0.09       -6.67     10.60 o
   1  13  11        2.37       -0.68      6.01 o
   2  13  11        0.22       -4.80      6.24 o
   3  13  11        1.55       -2.95      6.67 o
   4  13  11      109.36      109.19     12.70 o
   5  13  11        0.02        4.63     10.35 o
   6  13  11        0.17       -2.03      8.18 o
   7  13  11        0.45        5.53      8.25 o
   0  14  11       22.67       16.81     37.10 o
   1  14  11       20.85       15.36      8.19 o
   2  14  11       41.65       50.91      8.80 o
   3  14  11        0.49       -3.16      7.35 o
   4  14  11        9.22       17.95      9.14 o
   5  14  11        3.31        6.09     10.12 o
   6  14  11        5.98        8.27      8.93 o
   1  15  11        0.78        2.78     11.12 o
   2  15  11       11.62        9.15      8.12 o
   3  15  11        0.31        1.34      8.44 o
   4  15  11       12.22       22.85     14.46 o
   0   0  12      322.28      537.05     16.70 o
   1   0  12     1217.18     1221.88     21.46 o
   2   0  12      536.72      454.72     10.81 o
   3   0  12       11.99       16.65      3.01 o
   4   0  12     2509.21     2416.57     43.84 o
   5   0  12     2941.62     2961.93     56.01 o
   6   0  12      140.25      114.26      7.00 o
   7   0  12       41.26       24.24      5.30 o
   8   0  12      645.30      645.82     21.45 o
   9   0  12       11.01       34.12     11.53 o
  10   0  12      194.34      182.73     18.90 o
  11   0  12      213.15      181.00     29.12 o
  12   0  12      188.49      190.59     22.55 o
  13   0  12      107.01      103.12     18.79 o
  14   0  12       60.40       53.33     17.55 o
   1   1  12      567.23      544.16      8.36 o
   2   1  12      478.27      602.35      9.45 o
   3   1  12      295.67      349.47      6.65 o
   4   1  12     1258.43     1179.43     16.86 o
   5   1  12       17.77       20.04      2.88 o
   6   1  12     3879.30     3779.35     51.11 o
   7   1  12        0.16       -1.23      2.99 o
   8   1  12     2683.61     2655.84     47.76 o
   9   1  12       86.29       67.41      8.12 o
  10   1  12      168.53      165.93     12.85 o
  11   1  12        2.21        9.68      8.00 o
  12   1  12        9.21        8.26      8.49 o
  13   1  12       13.88        3.07      8.98 o
  14   1  12       28.50       36.57     10.93 o
   0   2  12      222.08      220.17      6.99 o
   1   2  12     1786.12     1932.63     22.65 o
   2   2  12      991.80      868.85     13.06 o
   3   2  12       30.26       20.83      2.32 o
   4   2  12      781.37      862.64     13.82 o
   5   2  12       43.10       52.55      3.67 o
   6   2  12       30.06       35.78      3.50 o
   7   2  12      228.33      253.58      8.25 o
   8   2  12      880.36      841.79     21.44 o
   9   2  12       18.06       23.67      5.93 o
  10   2  12      480.39      520.51     20.01 o
  11   2  12        1.65       12.33      8.59 o
  12   2  12       55.86       37.08      9.66 o
  13   2  12       28.32       12.23      9.30 o
   1   3  12     2592.56     2601.91     33.11 o
   2   3  12     3265.37     3213.19     41.25 o
   3   3  12      632.16      597.26     10.34 o
   4   3  12      730.82      724.60     11.61 o
   5   3  12        3.00        1.36      2.28 o
   6   3  12     1698.58     1703.08     32.08 o
   7   3  12      118.16      150.42     10.56 o
   8   3  12      183.26      211.19     14.04 o
   9   3  12        1.33        7.22      5.10 o
  10   3  12      206.92      210.39     11.19 o
  11   3  12      151.04      124.72     10.96 o
  12   3  12        2.59       -7.71      7.71 o
  13   3  12       35.34       42.40      9.27 o
   0   4  12      538.80      597.01     13.57 o
   1   4  12     2100.45     2238.07     29.01 o
   2   4  12       89.32       81.77      3.68 o
   3   4  12       74.10       79.96      3.68 o
   4   4  12      865.29      805.31     13.39 o
   5   4  12      198.65      150.44      6.05 o
   6   4  12       11.59        8.97      3.36 o
   7   4  12      111.90      116.42      6.19 o
   8   4  12      115.85      148.61      7.71 o
   9   4  12        3.88        7.14      4.23 o
  10   4  12      354.06      385.67     12.51 o
  11   4  12      126.84      134.52      9.31 o
  12   4  12      125.07      142.26     18.76 o
  13   4  12       10.67       15.75     11.23 o
   1   5  12        8.21        8.29      1.97 o
   2   5  12      505.24      608.35     10.59 o
   3   5  12       74.29       76.33      3.68 o
   4   5  12     3011.45     2975.48     40.96 o
   5   5  12      334.88      350.23      8.09 o
   6   5  12      120.06      139.65      8.15 o
   7   5  12       64.50       66.17      6.24 o
   8   5  12      106.04      121.60      6.09 o
   9   5  12       14.38       13.17      4.77 o
  10   5  12        1.82        7.39      4.95 o
  11   5  12      155.73      168.55     14.27 o
  12   5  12        9.73       13.60     11.64 o
  13   5  12       48.17       29.05     37.23 o
   0   6  12       72.26       79.28      5.78 o
   1   6  12      186.51      184.06      5.44 o
   2   6  12       89.18       88.56      3.95 o
   3   6  12      109.11      101.50      4.29 o
   4   6  12        5.86       13.12      2.62 o
   5   6  12        0.86        2.01      2.61 o
   6   6  12        0.01       -0.16      3.49 o
   7   6  12       35.10       41.01      4.48 o
   8   6  12       92.52      101.89      9.81 o
   9   6  12       47.47       52.40      7.55 o
  10   6  12      118.13      149.45     11.53 o
  11   6  12       19.97       16.61      9.72 o
  12   6  12       21.33       13.16     10.88 o
   1   7  12      124.35      132.24      4.90 o
   2   7  12      123.26      123.38      4.83 o
   3   7  12       49.12       61.32      5.09 o
   4   7  12       45.96       61.84      5.13 o
   5   7  12      670.87      601.53     13.10 o
   6   7  12      245.86      231.38     11.47 o
   7   7  12        0.09        2.47      4.66 o
   8   7  12       29.16       33.30      6.26 o
   9   7  12       71.57       73.14      8.22 o
  10   7  12        9.07       12.67      7.50 o
  11   7  12       47.96       81.83     11.20 o
  12   7  12        0.83        7.78     10.42 o
   0   8  12      874.97      767.88     18.52 o
   1   8  12        2.32       -2.61      2.61 o
   2   8  12        0.29       -0.04      3.02 o
   3   8  12        3.86        5.47      3.02 o
   4   8  12      451.66      446.42     14.09 o
   5   8  12        5.26        2.70      5.88 o
   6   8  12      183.27      171.81      9.47 o
   7   8  12       12.88       19.25      5.87 o
   8   8  12        0.14       -5.15      5.15 o
   9   8  12        0.39       -2.48      5.72 o
  10   8  12        7.01        1.44      6.51 o
  11   8  12       31.60       35.06      8.53 o
  12   8  12        0.00        5.76     15.21 o
   1   9  12       83.02       96.97      8.84 o
   2   9  12       17.06       10.91      3.38 o
   3   9  12      285.42      260.21      9.43 o
   4   9  12        9.08       11.23      5.71 o
   5   9  12       48.79       41.85      7.14 o
   6   9  12        1.86        1.62      5.86 o
   7   9  12       10.90        3.84      5.71 o
   8   9  12        0.08       -4.54      5.49 o
   9   9  12        1.70       -2.81      6.35 o
  10   9  12       12.36       14.40      7.41 o
  11   9  12       47.68       51.58      9.27 o
   0  10  12       13.15       14.67      6.32 o
   1  10  12      130.38      138.03      6.91 o
   2  10  12       12.24       10.65      4.67 o
   3  10  12        6.79       10.42      5.93 o
   4  10  12      214.89      191.93     13.20 o
   5  10  12        0.15        8.64      7.11 o
   6  10  12       52.57       55.51      9.41 o
   7  10  12        0.07        8.40      7.26 o
   8  10  12       32.51       30.40      9.00 o
   9  10  12        3.20        6.24      7.82 o
  10  10  12       27.60       31.88      8.65 o
   1  11  12        1.02        0.95      3.68 o
   2  11  12       39.75       39.16      7.57 o
   3  11  12        1.28        2.76      6.32 o
   4  11  12       57.67       54.37      9.77 o
   5  11  12        0.04        1.17      7.15 o
   6  11  12      137.98      136.61     12.43 o
   7  11  12        2.63       -3.27     11.75 o
   8  11  12        0.02        6.26      8.23 o
   9  11  12       22.28       17.75     10.02 o
   0  12  12      146.10      161.88     10.15 o
   1  12  12      177.60      172.37      8.59 o
   2  12  12      282.06      298.25     15.24 o
   3  12  12        0.03       -2.94      6.40 o
   4  12  12       10.00       20.78      8.84 o
   5  12  12        0.04        1.70      7.65 o
   6  12  12       27.49       33.78     10.24 o
   7  12  12        1.57       17.82      9.28 o
   8  12  12        8.51        0.88      8.81 o
   1  13  12        8.69        4.86      6.65 o
   2  13  12        5.07       -4.11      6.44 o
   3  13  12       40.57       41.28      9.48 o
   4  13  12      100.79       98.65     12.77 o
   5  13  12       22.57       14.67      9.53 o
   6  13  12       40.02       38.30     10.49 o
   7  13  12        8.14        5.37      9.10 o
   0  14  12      416.19      449.44     36.16 o
   1  14  12        1.47        2.20      6.22 o
   2  14  12       79.91      100.49     10.42 o
   3  14  12        0.10        2.51      7.72 o
   4  14  12        9.84       15.17      9.07 o
   5  14  12       20.44       22.83     10.37 o
   1  15  12        0.34        0.02      7.24 o
   2  15  12       34.58       36.61      8.58 o
   3  15  12        0.51        5.59      9.02 o
   1   1  13     1364.65     1454.64     19.01 o
   2   1  13        5.95       18.34      2.23 o
   3   1  13      448.25      500.33      8.71 o
   4   1  13      142.77      195.76      5.67 o
   5   1  13        1.92        2.34      2.55 o
   6   1  13       49.47       43.46      6.67 o
   7   1  13      165.30      156.90      7.31 o
   8   1  13      338.92      364.22     20.51 o
   9   1  13      188.08      187.30     17.19 o
  10   1  13       10.56       14.04      7.68 o
  11   1  13        0.02       11.88      7.99 o
  12   1  13        3.67        6.81      8.69 o
  13   1  13        5.04        2.48      9.46 o
   0   2  13     6003.49     6200.65    107.59 o
   1   2  13     1296.40     1436.87     18.92 o
   2   2  13      842.64      856.10     13.18 o
   3   2  13       57.65       35.04      2.73 o
   4   2  13      220.35      247.95      6.60 o
   5   2  13      323.03      342.88     17.00 o
   6   2  13       52.77       50.61      4.29 o
   7   2  13      152.55      133.95     12.38 o
   8   2  13      163.39      184.78      9.70 o
   9   2  13      166.78      170.72     10.82 o
  10   2  13        0.17        6.38      6.96 o
  11   2  13       46.45       55.34     10.45 o
  12   2  13       38.38       46.30     11.36 o
  13   2  13        5.09        7.45      8.65 o
   1   3  13       21.10       16.19      2.37 o
   2   3  13      588.40      677.75     11.11 o
   3   3  13        0.06       -0.31      2.04 o
   4   3  13       32.28       38.93      3.31 o
   5   3  13       48.73       33.66      3.37 o
   6   3  13      735.11      779.32     15.66 o
   7   3  13      297.07      273.59     11.65 o
   8   3  13      306.64      316.24     11.67 o
   9   3  13      238.62      209.00     10.50 o
  10   3  13       73.07       59.96      8.87 o
  11   3  13       23.05       36.03      8.95 o
  12   3  13        2.08       -7.51      9.70 o
  13   3  13       17.38        3.86      8.19 o
   0   4  13      305.65      316.80      9.28 o
   1   4  13       16.17       16.68      2.41 o
   2   4  13     1311.75     1338.75     19.83 o
   3   4  13        0.89        3.43      2.17 o
   4   4  13      694.05      684.83     12.14 o
   5   4  13      306.90      277.84      7.38 o
   6   4  13        7.19        6.72      3.57 o
   7   4  13      336.66      307.70     14.25 o
   8   4  13       13.15       18.50      4.72 o
   9   4  13      163.32      136.86      7.58 o
  10   4  13       90.32       83.00      7.29 o
  11   4  13        6.96        7.63      6.37 o
  12   4  13       24.18       44.91     11.58 o
  13   4  13        0.08       -4.53      8.69 o
   1   5  13      236.50      248.91      5.74 o
   2   5  13      135.09      131.08      4.60 o
   3   5  13      205.60      219.94      6.10 o
   4   5  13      374.06      329.65      7.92 o
   5   5  13      155.30      164.58      5.84 o
   6   5  13     1205.36     1130.04     20.25 o
   7   5  13      194.34      205.81      7.81 o
   8   5  13       53.25       60.03      4.65 o
   9   5  13        3.93        3.43      4.70 o
  10   5  13        6.17        3.59      5.82 o
  11   5  13      129.13       96.12      9.34 o
  12   5  13        0.06       -7.20     10.14 o
  13   5  13       93.88      132.68     25.98 o
   0   6  13      130.05      120.64      6.59 o
   1   6  13       87.46       84.30      4.20 o
   2   6  13      213.79      231.62      6.67 o
   3   6  13      169.46      167.38      6.03 o
   4   6  13      429.32      387.15      8.74 o
   5   6  13     1160.18     1154.24     20.34 o
   6   6  13      220.96      238.53      7.85 o
   7   6  13      526.62      523.81     13.25 o
   8   6  13      114.62      117.36      6.42 o
   9   6  13        1.13       -5.71      5.71 o
  10   6  13      202.79      229.93     14.18 o
  11   6  13       13.57       19.77      9.02 o
  12   6  13       61.80       39.67     15.58 o
   1   7  13      347.88      330.72      8.17 o
   2   7  13       89.80       72.97      4.55 o
   3   7  13      369.16      319.90      9.17 o
   4   7  13      517.33      505.55     10.95 o
   5   7  13       78.27       88.50      5.64 o
   6   7  13      328.69      353.91     10.37 o
   7   7  13       92.61      108.20      8.57 o
   8   7  13      114.94      137.11      9.36 o
   9   7  13      125.27      109.30      9.55 o
  10   7  13       41.78       28.24      7.55 o
  11   7  13       50.03       55.00     10.50 o
  12   7  13        2.94        4.79     11.39 o
   0   8  13      511.68      598.62     16.67 o
   1   8  13        6.08        3.32      3.29 o
   2   8  13        3.52        5.00      3.23 o
   3   8  13      191.12      208.02      6.86 o
   4   8  13      133.81      136.04      6.65 o
   5   8  13      337.54      329.20     13.78 o
   6   8  13       13.17       10.70      5.45 o
   7   8  13      374.54      327.47     13.47 o
   8   8  13      156.20      196.48     11.45 o
   9   8  13      143.60      134.59     10.91 o
  10   8  13      128.76      171.38     12.10 o
  11   8  13        0.26        1.86      7.31 o
   1   9  13      931.50      916.51     19.66 o
   2   9  13       33.86       41.17      4.32 o
   3   9  13      149.90      138.44      7.60 o
   4   9  13       85.17       94.61      9.16 o
   5   9  13        5.71       12.81      6.37 o
   6   9  13      549.14      578.72     22.26 o
   7   9  13        4.84        6.51      6.99 o
   8   9  13       27.47       20.66      8.42 o
   9   9  13        0.52        3.57      6.50 o
  10   9  13        6.95       14.61      7.46 o
  11   9  13       93.73      139.34     12.20 o
   0  10  13      125.63      126.16     11.69 o
   1  10  13      146.12      140.11      7.71 o
   2  10  13      263.34      294.15     11.83 o
   3  10  13      478.12      517.78     18.99 o
   4  10  13        0.52       -3.45      6.86 o
   5  10  13      403.41      361.57     18.56 o
   6  10  13       40.32       46.47      9.14 o
   7  10  13      190.63      183.73     18.93 o
   8  10  13      118.99      146.86     13.80 o
   9  10  13       17.30        5.20      8.61 o
  10  10  13       54.18       75.62     10.77 o
   1  11  13      495.10      461.52     13.68 o
   2  11  13       25.99       16.83      4.87 o
   3  11  13       49.08       57.95      9.03 o
   4  11  13      242.87      268.77     18.75 o
   5  11  13        2.45       -1.92      7.01 o
   6  11  13       51.94       63.85     14.10 o
   7  11  13        0.15       -3.94      8.16 o
   8  11  13      206.64      196.04     15.63 o
   9  11  13        0.04       -8.80      9.11 o
   0  12  13      109.86      122.69     13.41 o
   1  12  13       68.04       68.11      7.39 o
   2  12  13      110.01      109.96     10.67 o
   3  12  13        7.97        4.83      7.21 o
   4  12  13       48.28       63.08     13.50 o
   5  12  13      159.30      190.69     14.56 o
   6  12  13       18.34       22.05     10.48 o
   7  12  13      102.66      116.85     15.18 o
   8  12  13       47.17       64.40     12.48 o
   1  13  13      102.92      101.27      9.98 o
   2  13  13       32.03       31.42      8.63 o
   3  13  13       25.76       33.57      9.21 o
   4  13  13        9.74        9.72     10.30 o
   5  13  13        0.07       -3.95      8.66 o
   6  13  13       66.83       46.18     11.65 o
   7  13  13        2.47        3.42     14.68 o
   0  14  13       55.93       39.52     17.07 o
   1  14  13       46.52       40.20      7.68 o
   2  14  13        1.27        0.41      7.25 o
   3  14  13       40.23       40.76     15.14 o
   4  14  13       15.33       10.34     11.40 o
   5  14  13       29.98       24.12     10.52 o
   1  15  13       10.80       16.00      8.30 o
   2  15  13       50.59       53.59     11.25 o
   0   0  14     1870.11     2112.50     52.23 o
   1   0  14      319.46      222.28      7.57 o
   2   0  14        0.54       -2.85      2.85 o
   3   0  14     1755.23     1813.64     35.94 o
   4   0  14      169.04      155.48      7.70 o
   5   0  14     1020.32      999.37     21.94 o
   6   0  14      692.05      627.05     20.36 o
   7   0  14     1273.26     1423.21     37.51 o
   8   0  14       45.61       43.40     10.58 o
   9   0  14      801.29      815.03     40.26 o
  10   0  14        5.93        9.51     10.77 o
  11   0  14        5.27       -2.29     10.98 o
  12   0  14       44.80       36.18     29.06 o
  13   0  14        3.78       15.59     14.05 o
   1   1  14     4338.37     4198.57     51.77 o
   2   1  14       67.07       47.78      3.03 o
   3   1  14     1133.30     1185.82     16.31 o
   4   1  14      409.60      424.36      8.44 o
   5   1  14      210.07      216.22      6.48 o
   6   1  14       56.75       44.50      4.28 o
   7   1  14      429.30      439.54     14.63 o
   8   1  14       52.77       57.14      7.07 o
   9   1  14      183.95      158.46     12.70 o
  10   1  14       37.24       21.31      8.88 o
  11   1  14      200.00      209.27     16.62 o
  12   1  14       17.94       18.34      9.73 o
  13   1  14      126.03      153.86     15.64 o
   0   2  14      208.86      213.45      8.53 o
   1   2  14      504.04      467.86      8.41 o
   2   2  14      980.72      973.19     14.77 o
   3   2  14        0.16        2.58      2.07 o
   4   2  14        1.40        0.34      2.16 o
   5   2  14     2024.15     1945.75     29.16 o
   6   2  14        0.95       -2.58      2.85 o
   7   2  14     1055.15     1037.85     22.62 o
   8   2  14        1.84       -1.43      4.91 o
   9   2  14      245.23      272.03     13.42 o
  10   2  14      217.48      247.69     16.44 o
  11   2  14       54.57       27.43      9.42 o
  12   2  14        1.68       20.74      9.27 o
  13   2  14        5.14        0.01      8.85 o
   1   3  14     1877.88     1918.11     25.71 o
   2   3  14      270.65      262.63      6.33 o
   3   3  14      653.35      598.77     10.83 o
   4   3  14       57.33       59.23      3.53 o
   5   3  14      826.81      823.21     15.35 o
   6   3  14        0.63        0.68      3.21 o
   7   3  14      403.34      381.20     11.99 o
   8   3  14        6.49       -3.82      4.58 o
   9   3  14        4.76        7.60      5.05 o
  10   3  14      130.74      117.63     11.07 o
  11   3  14      278.25      285.14     19.76 o
  12   3  14       32.25       30.95      9.58 o
  13   3  14       79.91       93.04     11.87 o
   0   4  14      185.45      147.46      6.56 o
   1   4  14       68.62       56.89      3.39 o
   2   4  14       87.22       82.93      4.07 o
   3   4  14      114.09      113.36      4.55 o
   4   4  14     1269.20     1417.48     21.37 o
   5   4  14     1888.52     1878.90     28.72 o
   6   4  14      369.59      376.56     10.78 o
   7   4  14      986.14     1023.15     21.98 o
   8   4  14       29.91       25.66      5.61 o
   9   4  14       37.88       29.18      5.86 o
  10   4  14       24.24       21.79      6.03 o
  11   4  14       39.77       51.52      8.24 o
  12   4  14        2.30       -6.61      6.61 o
  13   4  14        0.92       -5.63      9.52 o
   1   5  14      274.20      256.11      6.23 o
   2   5  14       47.09       52.02      3.65 o
   3   5  14      281.04      302.23      7.41 o
   4   5  14        0.74        1.72      2.88 o
   5   5  14       68.08       60.44      4.75 o
   6   5  14      157.44      174.20      7.70 o
   7   5  14      293.04      290.48      9.17 o
   8   5  14       41.31       37.87      4.79 o
   9   5  14      196.58      196.87      8.18 o
  10   5  14       42.49       42.16      7.17 o
  11   5  14       21.30       17.94      7.74 o
  12   5  14        1.60        7.13     17.20 o
   0   6  14      894.73      845.23     21.63 o
   1   6  14       77.24       77.42      4.04 o
   2   6  14      254.96      272.67      7.33 o
   3   6  14      419.89      427.14      9.66 o
   4   6  14      496.91      436.97     10.57 o
   5   6  14       80.71       94.79      6.31 o
   6   6  14      276.80      283.57      8.53 o
   7   6  14       43.54       50.59      5.31 o
   8   6  14        0.02       -0.40      3.99 o
   9   6  14        1.79       -2.01      4.84 o
  10   6  14       33.49       22.57      8.23 o
  11   6  14        8.94       -0.31      8.55 o
  12   6  14        2.58       -5.19     16.24 o
   1   7  14      550.64      551.62     11.73 o
   2   7  14      260.64      226.19      7.63 o
   3   7  14       44.54       40.27      4.22 o
   4   7  14        0.00       -1.61      3.02 o
   5   7  14       60.76       58.06      4.89 o
   6   7  14       10.08        5.23      4.15 o
   7   7  14       94.41       99.92      6.82 o
   8   7  14        0.19       -0.53      5.75 o
   9   7  14        0.01       -2.04      6.03 o
  10   7  14        2.05       -1.36      6.65 o
  11   7  14       57.78       67.02      9.97 o
  12   7  14       18.87       26.68     14.37 o
   0   8  14      208.88      233.83     11.39 o
   1   8  14       36.79       36.98      4.55 o
   2   8  14       67.26       63.12      4.82 o
   3   8  14       29.93       26.54      4.05 o
   4   8  14       25.10       15.11      4.34 o
   5   8  14        1.24        5.71      4.12 o
   6   8  14       22.11        5.23      5.26 o
   7   8  14        0.17       -5.44      5.64 o
   8   8  14       32.28       31.04      7.15 o
   9   8  14        4.71        9.26      6.51 o
  10   8  14        5.87        0.04      7.16 o
  11   8  14        1.91        3.70      7.49 o
   1   9  14        2.30       15.29      4.90 o
   2   9  14      207.97      204.73      7.85 o
   3   9  14        0.02        0.15      4.15 o
   4   9  14       43.28       36.18      5.37 o
   5   9  14       41.96       42.91      8.24 o
   6   9  14       53.61       51.13      8.81 o
   7   9  14        1.68       10.41      7.33 o
   8   9  14        3.47       10.38      6.80 o
   9   9  14        0.86        4.53      6.87 o
  10   9  14       12.86       34.04      8.68 o
   0  10  14       16.23        8.20      7.41 o
   1  10  14       10.78       12.70      4.88 o
   2  10  14        6.10        5.61      4.12 o
   3  10  14       22.67       23.73      4.86 o
   4  10  14       52.28       75.04     12.09 o
   5  10  14        1.83       23.68      8.21 o
   6  10  14        0.04        4.73      7.54 o
   7  10  14        1.09        5.74      7.87 o
   8  10  14       15.52       24.58      9.13 o
   9  10  14       12.44       20.82      9.66 o
  10  10  14       12.77        3.54      8.69 o
   1  11  14       32.47       30.08      5.12 o
   2  11  14       50.03       45.44      6.20 o
   3  11  14        7.40        8.19      7.09 o
   4  11  14       31.60       29.85     10.17 o
   5  11  14        0.00       -3.22      7.64 o
   6  11  14       49.96       58.50     10.68 o
   7  11  14        3.21       13.37      8.70 o
   8  11  14       94.53      113.12     13.29 o
   9  11  14       15.58       13.91     10.87 o
   0  12  14       10.11        9.88     10.61 o
   1  12  14       16.45       14.80      6.03 o
   2  12  14      101.40      109.08     10.81 o
   3  12  14       60.87       42.71     11.19 o
   4  12  14       41.42       40.09     12.80 o
   5  12  14       62.57       63.16     10.75 o
   6  12  14        5.19       -1.70      8.04 o
   7  12  14       62.67       64.19     13.32 o
   8  12  14       38.76       40.81     12.07 o
   1  13  14       79.27       80.07     11.72 o
   2  13  14       90.20       69.87     10.18 o
   3  13  14       95.56      111.11     18.10 o
   4  13  14        7.80        9.83     11.18 o
   5  13  14       21.85       37.32     11.08 o
   6  13  14       50.07       72.15     13.12 o
   0  14  14       25.11       30.27      9.39 o
   1  14  14        0.50        4.36      6.89 o
   2  14  14        0.07       -3.20      8.94 o
   3  14  14        6.44        8.63      8.95 o
   4  14  14       35.30       30.68     12.40 o
   1   1  15       35.77       28.24      3.82 o
   2   1  15       44.38       52.01      3.56 o
   3   1  15      459.60      408.79      8.28 o
   4   1  15      363.82      360.13      7.92 o
   5   1  15      387.37      377.26      9.05 o
   6   1  15      648.13      675.54     15.41 o
   7   1  15       59.16       69.81      5.95 o
   8   1  15      151.08      138.83      9.59 o
   9   1  15        2.44        3.72      7.10 o
  10   1  15       13.83       11.06      8.67 o
  11   1  15        0.02       13.09      8.84 o
  12   1  15        5.46        2.76      8.80 o
  13   1  15        4.59       10.32      9.82 o
   0   2  15        3.32        6.96      3.77 o
   1   2  15      320.81      327.22      7.36 o
   2   2  15      295.84      315.00      7.10 o
   3   2  15      232.24      233.53      6.25 o
   4   2  15       61.27       49.56      4.00 o
   5   2  15        3.85        4.14      2.85 o
   6   2  15      102.78       99.19      6.18 o
   7   2  15       44.88       25.51      5.55 o
   8   2  15        0.67       -2.07      5.00 o
   9   2  15       36.89       14.52      6.81 o
  10   2  15        0.09        3.22      8.45 o
  11   2  15       74.20       98.87     13.00 o
  12   2  15       43.02       34.59     10.50 o
  13   2  15       39.14       33.46     10.78 o
   1   3  15     1810.53     1833.81     24.95 o
   2   3  15       90.10       83.70      4.12 o
   3   3  15        0.23       -2.25      2.25 o
   4   3  15      144.78      127.46      5.62 o
   5   3  15       74.53       88.15      5.16 o
   6   3  15       20.33       16.35      4.09 o
   7   3  15      251.49      241.18     12.39 o
   8   3  15        0.06        1.12      4.73 o
   9   3  15       79.75       89.53      8.92 o
  10   3  15      220.47      204.81     13.94 o
  11   3  15       39.94       42.35      9.99 o
  12   3  15       11.55        4.10      8.60 o
  13   3  15        3.78        9.48      9.04 o
   0   4  15      164.59      187.00      7.64 o
   1   4  15      119.53       92.36      4.35 o
   2   4  15      146.21      140.55      5.43 o
   3   4  15       16.29        8.41      2.72 o
   4   4  15      175.87      186.96      5.90 o
   5   4  15        2.06        4.02      3.28 o
   6   4  15        1.07       -3.66      3.66 o
   7   4  15      213.99      190.27     10.37 o
   8   4  15      104.12      120.80      8.08 o
   9   4  15       74.24       74.62      7.44 o
  10   4  15        1.03       -3.79      6.00 o
  11   4  15        0.55        6.00      7.10 o
  12   4  15       16.04        3.44      7.82 o
   1   5  15      349.19      340.15      9.25 o
   2   5  15       29.74       23.29      3.00 o
   3   5  15     1011.96      971.66     15.52 o
   4   5  15       61.04       54.89      4.22 o
   5   5  15        6.58        5.06      3.77 o
   6   5  15        9.04       16.54      4.50 o
   7   5  15        3.80        6.76      4.06 o
   8   5  15       30.80       29.97      4.81 o
   9   5  15       83.33       82.27      7.96 o
  10   5  15       20.71       13.12      7.25 o
  11   5  15      180.38      178.49     14.19 o
  12   5  15       13.42       24.99     11.83 o
   0   6  15       59.04       52.42      5.03 o
   1   6  15       30.88       30.70      3.46 o
   2   6  15       62.66       67.06      4.47 o
   3   6  15      608.89      623.06     13.19 o
   4   6  15      128.90      132.51      6.35 o
   5   6  15     1227.69     1246.44     23.85 o
   6   6  15        0.12        0.69      3.43 o
   7   6  15      218.78      213.34      7.98 o
   8   6  15       10.06       15.77      5.51 o
   9   6  15        9.86       14.28      5.71 o
  10   6  15        3.32       11.40      7.40 o
  11   6  15       17.12       22.14     12.21 o
  12   6  15        2.26      -10.78     16.03 o
   1   7  15     1024.80     1065.00     20.31 o
   2   7  15      506.57      521.00     12.48 o
   3   7  15      535.20      537.35     16.25 o
   4   7  15       87.37       86.76      5.46 o
   5   7  15       84.48       90.34      5.34 o
   6   7  15       57.98       72.95      6.17 o
   7   7  15        3.75        6.59      4.36 o
   8   7  15       17.05       14.25      6.50 o
   9   7  15      199.90      209.16     12.63 o
  10   7  15       57.33       71.60     10.49 o
  11   7  15      170.65      214.75     19.55 o
   0   8  15      752.40      767.90     25.70 o
   1   8  15      229.55      244.74      9.58 o
   2   8  15      395.22      401.29     11.51 o
   3   8  15       24.01       20.20      4.18 o
   4   8  15        8.07        6.86      3.39 o
   5   8  15      329.97      372.92     13.08 o
   6   8  15        0.10       -4.13      4.15 o
   7   8  15      529.46      600.39     20.58 o
   8   8  15       18.24       13.01      6.89 o
   9   8  15       11.88       11.82      7.16 o
  10   8  15        6.80        7.10      7.75 o
  11   8  15        1.36       -7.83      7.92 o
   1   9  15      686.99      708.68     20.68 o
   2   9  15      875.28      876.62     21.07 o
   3   9  15      211.65      231.47      8.87 o
   4   9  15       30.97       22.06      5.19 o
   5   9  15      165.33      155.49     13.23 o
   6   9  15        2.72       -2.41      6.67 o
   7   9  15      125.87      141.29     15.84 o
   8   9  15        0.03        2.27      6.90 o
   9   9  15      155.51      202.79     14.00 o
  10   9  15       48.78       71.52     10.73 o
   0  10  15      317.31      291.17     17.52 o
   1  10  15      145.47      131.52      9.50 o
   2  10  15      214.04      197.01      9.04 o
   3  10  15      103.09      131.67      8.44 o
   4  10  15       73.46       83.00     12.75 o
   5  10  15      383.92      438.71     23.30 o
   6  10  15        3.99        2.08      7.49 o
   7  10  15      163.37      161.51     14.53 o
   8  10  15       10.74       14.94      9.39 o
   9  10  15       66.41       87.13     13.29 o
   1  11  15      124.48      128.10      8.59 o
   2  11  15       71.73       64.04      8.39 o
   3  11  15      352.31      372.61     19.73 o
   4  11  15       98.32       90.86     13.80 o
   5  11  15        0.71        8.89      8.13 o
   6  11  15       57.96       54.37     11.66 o
   7  11  15       13.88       19.87      9.44 o
   8  11  15        1.14       -1.93      8.92 o
   0  12  15       61.87       57.00      9.61 o
   1  12  15        0.98       -1.32      5.98 o
   2  12  15      124.74      126.58     11.76 o
   3  12  15        2.98        0.54      8.54 o
   4  12  15       57.19       61.00     22.69 o
   5  12  15       45.64       52.34     10.86 o
   6  12  15        0.00        8.11      8.72 o
   7  12  15       77.68      102.37     14.41 o
   1  13  15      206.42      206.18     11.46 o
   2  13  15        0.79        1.77      8.01 o
   3  13  15        1.84       10.77      9.18 o
   4  13  15       22.57       16.65     11.95 o
   5  13  15       10.09       10.83     10.39 o
   6  13  15       12.32       13.65     10.27 o
   0  14  15       16.81       34.48     10.51 o
   1  14  15        7.74        9.67      7.35 o
   2  14  15        8.78        6.79      8.47 o
   3  14  15       19.20       24.35     10.40 o
   4  14  15        2.63       -0.75     16.31 o
   0   0  16     6133.26     5895.92    165.99 o
   1   0  16     1090.97     1126.51     23.41 o
   2   0  16     1080.22     1140.79     25.07 o
   3   0  16       26.65       14.93      4.23 o
   4   0  16      138.48      149.21      8.03 o
   5   0  16     1358.45     1220.47     30.64 o
   6   0  16      136.28      187.98     11.55 o
   7   0  16      849.31      865.72     29.11 o
   8   0  16       10.69        7.76     10.48 o
   9   0  16        8.07       -6.01     10.97 o
  10   0  16       11.13        0.73     11.27 o
  11   0  16       45.70       27.35     14.00 o
  12   0  16      266.83      255.82     27.10 o
  13   0  16       44.14       41.96     16.51 o
   1   1  16      433.34      403.11      9.23 o
   2   1  16      804.15      724.85     12.69 o
   3   1  16       37.93       34.53      3.35 o
   4   1  16      212.66      215.01      6.44 o
   5   1  16      115.94      105.99      5.73 o
   6   1  16        5.78        4.51      3.92 o
   7   1  16      699.49      640.80     17.60 o
   8   1  16      145.57      115.54      9.94 o
   9   1  16      365.68      376.65     18.91 o
  10   1  16      153.98      151.23     15.09 o
  11   1  16      138.97      129.47     14.77 o
  12   1  16        0.82       -8.45      8.45 o
  13   1  16        8.77        9.96     10.12 o
   0   2  16     3151.24     3192.11     59.50 o
   1   2  16       11.62       15.74      3.03 o
   2   2  16     2003.54     1932.20     27.28 o
   3   2  16      435.68      374.74      8.53 o
   4   2  16      635.95      665.32     13.38 o
   5   2  16      401.38      388.17     12.78 o
   6   2  16        1.42        1.73      3.72 o
   7   2  16      160.28      199.32      9.82 o
   8   2  16       18.60        7.22      5.30 o
   9   2  16       73.48       70.35      9.03 o
  10   2  16       78.91       89.16     11.30 o
  11   2  16        3.80        1.17      8.15 o
  12   2  16       49.07       55.38     12.13 o
  13   2  16        3.24        1.97     16.95 o
   1   3  16      474.67      480.87      9.40 o
   2   3  16      250.17      234.16      6.49 o
   3   3  16      128.28      139.55      5.37 o
   4   3  16      123.27      138.09      5.98 o
   5   3  16      425.05      421.47     11.02 o
   6   3  16       42.08       43.45      5.55 o
   7   3  16       17.57       18.14      5.35 o
   8   3  16       43.07       45.77      6.83 o
   9   3  16      146.73      131.66     11.00 o
  10   3  16      126.80      144.71     13.43 o
  11   3  16      149.93      156.37     13.95 o
  12   3  16        0.91       12.57      9.51 o
   0   4  16      103.02       95.46      6.13 o
   1   4  16        0.26        1.24      2.71 o
   2   4  16     1901.86     1889.87     28.86 o
   3   4  16      378.40      371.22      8.75 o
   4   4  16      722.91      736.93     13.53 o
   5   4  16      144.69      172.04      7.53 o
   6   4  16      151.98      177.77      8.85 o
   7   4  16      208.43      207.33      9.52 o
   8   4  16       26.31       19.38      5.61 o
   9   4  16       41.73       48.65      9.24 o
  10   4  16      147.82      182.71     15.54 o
  11   4  16       86.70       98.26     10.84 o
  12   4  16       18.01        7.34     10.52 o
   1   5  16        7.31        4.79      2.95 o
   2   5  16      531.68      505.28     10.67 o
   3   5  16        0.01       -0.71      2.84 o
   4   5  16      347.35      369.45     10.13 o
   5   5  16      661.99      549.98     14.52 o
   6   5  16        5.70        6.71      4.26 o
   7   5  16        8.81       10.12      4.81 o
   8   5  16       30.91       29.99      5.73 o
   9   5  16       14.65       10.70      5.35 o
  10   5  16        9.11       11.72      5.72 o
  11   5  16       30.56       61.00     11.39 o
  12   5  16        4.70       -9.32      9.32 o
   0   6  16      856.47      856.59     20.96 o
   1   6  16       40.16       46.69      3.96 o
   2   6  16      229.58      246.10      8.19 o
   3   6  16      599.99      599.49     13.87 o
   4   6  16      464.33      463.06     12.42 o
   5   6  16      190.37      208.24     11.37 o
   6   6  16        2.05       -0.65      4.01 o
   7   6  16      112.01      130.98      6.92 o
   8   6  16       39.57       38.92      6.68 o
   9   6  16        0.86       -2.60      5.41 o
  10   6  16       18.61       17.68      6.38 o
  11   6  16        2.60       -6.88     10.00 o
   1   7  16      117.77      113.05      6.78 o
   2   7  16       24.09       22.78      4.78 o
   3   7  16      346.72      322.35     10.25 o
   4   7  16       52.44       43.53      5.05 o
   5   7  16      295.58      294.63      9.88 o
   6   7  16      109.93      107.84      6.58 o
   7   7  16      128.72      167.48      9.55 o
   8   7  16        3.80        3.07      4.30 o
   9   7  16        7.88        3.35      7.24 o
  10   7  16        5.15       -3.76      7.60 o
  11   7  16        9.52        9.94     10.14 o
   0   8  16        3.23       -5.65      5.65 o
   1   8  16      366.33      350.30     12.53 o
   2   8  16      208.76      218.61     11.31 o
   3   8  16       23.33       17.22      4.71 o
   4   8  16       10.72       11.36      4.17 o
   5   8  16       44.58       39.18      5.93 o
   6   8  16        0.03       -2.55      4.54 o
   7   8  16        0.29       -5.09      6.28 o
   8   8  16        7.47       18.85      7.29 o
   9   8  16       24.92       23.27      8.08 o
  10   8  16       12.35       13.05      8.31 o
   1   9  16       14.13       14.91      5.53 o
   2   9  16       61.58       62.75      6.87 o
   3   9  16       50.89       50.32      5.91 o
   4   9  16        0.23        0.70      4.74 o
   5   9  16        9.80        9.04      5.72 o
   6   9  16        1.62        6.25      7.97 o
   7   9  16       21.96       22.64      9.30 o
   8   9  16        3.01        6.83      7.54 o
   9   9  16        0.11        1.16      8.00 o
  10   9  16       44.50       52.60     11.44 o
   0  10  16        2.23        5.04      7.09 o
   1  10  16       94.71       95.89      8.20 o
   2  10  16        4.95       13.87      4.90 o
   3  10  16        2.27       -5.58      5.99 o
   4  10  16       24.00       29.28      6.48 o
   5  10  16      130.10      142.86     15.29 o
   6  10  16        0.75        3.32      8.04 o
   7  10  16       50.30       35.38     10.00 o
   8  10  16        0.86        5.00      9.14 o
   9  10  16        9.92        6.83     10.39 o
   1  11  16       10.90       15.98      5.75 o
   2  11  16       66.96       75.16      8.64 o
   3  11  16      105.10      105.02     10.32 o
   4  11  16       16.52       11.80      8.86 o
   5  11  16       85.45       86.34     12.09 o
   6  11  16       34.08       30.26     10.30 o
   7  11  16        2.35        8.66      9.27 o
   8  11  16        3.58       27.91     10.78 o
   0  12  16        0.43        7.00      7.56 o
   1  12  16        0.20        1.51      4.63 o
   2  12  16        4.11        5.52      6.24 o
   3  12  16        0.29       -5.21      9.45 o
   4  12  16        0.08       13.35     11.63 o
   5  12  16       24.94       30.34     10.22 o
   6  12  16        5.86       19.84      9.77 o
   7  12  16       51.91       47.95     12.75 o
   1  13  16       84.06       81.40      8.79 o
   2  13  16        1.28       -1.06      7.84 o
   3  13  16       52.26       57.19     12.30 o
   4  13  16       29.11       19.68     12.66 o
   5  13  16       19.27       12.68     10.48 o
   0  14  16       39.07       19.10     13.83 o
   1  14  16        9.84        9.11      8.18 o
   2  14  16       11.09        6.59      9.21 o
   3  14  16        0.44        1.41     11.03 o
   1   1  17       18.85       13.71      2.84 o
   2   1  17       14.39       11.53      3.02 o
   3   1  17      100.71      120.75      5.60 o
   4   1  17       76.03       63.49      5.12 o
   5   1  17      193.24      222.95      8.32 o
   6   1  17      298.56      302.58     11.00 o
   7   1  17      107.14      102.71      8.13 o
   8   1  17       10.04        6.50      6.27 o
   9   1  17       25.95       20.05      7.80 o
  10   1  17        6.49       18.16      8.61 o
  11   1  17        1.36        1.08      9.10 o
  12   1  17        0.23       -5.23     13.09 o
   0   2  17     2432.41     2433.21     47.11 o
   1   2  17      439.20      424.27      9.56 o
   2   2  17       26.43       25.38      3.50 o
   3   2  17       14.03       11.40      3.05 o
   4   2  17       78.80       92.48      6.06 o
   5   2  17      124.32      127.66      6.67 o
   6   2  17      179.30      154.22      8.08 o
   7   2  17       78.14       67.08      7.02 o
   8   2  17       70.41       69.73      8.19 o
   9   2  17        2.53       12.58      7.61 o
  10   2  17       43.73       55.04     10.37 o
  11   2  17       61.12       56.37     15.62 o
  12   2  17       47.35       39.51     11.51 o
   1   3  17      472.52      452.87     10.46 o
   2   3  17      343.97      361.59      9.13 o
   3   3  17      705.82      653.55     13.32 o
   4   3  17      242.27      217.70      7.97 o
   5   3  17       13.83       17.45      4.26 o
   6   3  17       99.77       95.56      7.69 o
   7   3  17        3.98        6.73      5.04 o
   8   3  17       67.15       81.06      8.23 o
   9   3  17       17.37       12.95      7.33 o
  10   3  17      164.36      156.45     14.83 o
  11   3  17        4.48        5.20      8.58 o
  12   3  17        2.74        6.40      9.47 o
   0   4  17     1614.70     1500.29     33.16 o
   1   4  17       39.02       40.96      4.01 o
   2   4  17     2164.46     2124.16     31.29 o
   3   4  17      438.58      484.60     11.12 o
   4   4  17      472.98      414.48     11.38 o
   5   4  17        0.02       -3.87      3.87 o
   6   4  17      124.26      112.82      7.43 o
   7   4  17       70.17       58.35      6.47 o
   8   4  17        4.69        5.06      5.31 o
   9   4  17       17.04        8.77      6.77 o
  10   4  17      113.61      109.21     21.71 o
  11   4  17        2.33       -0.17      7.85 o
  12   4  17       12.36       14.82      8.76 o
   1   5  17        0.14        1.77      3.38 o
   2   5  17     2851.10     2740.57     41.68 o
   3   5  17      242.98      239.47      8.16 o
   4   5  17     1204.78     1222.11     23.96 o
   5   5  17       20.26        9.13      4.65 o
   6   5  17       15.30       11.47      4.99 o
   7   5  17       56.92       63.06      6.58 o
   8   5  17      139.77      128.50      8.86 o
   9   5  17       32.80       30.31      6.87 o
  10   5  17       86.48       93.05      8.85 o
  11   5  17        0.12        1.31     12.46 o
  12   5  17        0.11       -4.56     38.89 o
   0   6  17      674.67      630.57     18.28 o
   1   6  17       38.07       32.14      3.91 o
   2   6  17       41.31       40.65      5.08 o
   3   6  17       70.02       59.90      6.19 o
   4   6  17      159.99      166.75      8.15 o
   5   6  17      261.62      296.60     11.45 o
   6   6  17        8.74        7.80      6.71 o
   7   6  17       21.27       10.93      4.55 o
   8   6  17       23.10       25.17      4.77 o
   9   6  17        1.53        0.98      6.01 o
  10   6  17      189.75      192.21     13.46 o
  11   6  17       26.32        7.63     13.23 o
   1   7  17      194.02      182.72      8.70 o
   2   7  17      527.48      558.69     15.41 o
   3   7  17       14.40        8.50      4.58 o
   4   7  17      414.34      433.34     14.05 o
   5   7  17      145.81      122.82      8.69 o
   6   7  17      275.56      247.68      9.53 o
   7   7  17      150.54      123.73      9.31 o
   8   7  17       75.59       85.64      8.22 o
   9   7  17        3.10       15.35      7.82 o
  10   7  17       56.51       59.50     10.93 o
  11   7  17       10.62        4.04     10.69 o
   0   8  17        2.57        2.23      7.37 o
   1   8  17       23.82       15.66      5.16 o
   2   8  17      248.63      246.48     11.36 o
   3   8  17        3.20       -4.21      4.21 o
   4   8  17      486.59      472.82     14.03 o
   5   8  17       19.81       12.80      4.42 o
   6   8  17        1.55       -0.95      5.60 o
   7   8  17       29.66       28.10      5.92 o
   8   8  17      322.94      363.85     16.97 o
   9   8  17        0.52        5.43      7.62 o
  10   8  17       72.18       83.23     12.75 o
   1   9  17      187.72      167.70     10.32 o
   2   9  17        3.02       -0.02      4.87 o
   3   9  17       23.11        7.88      5.61 o
   4   9  17       97.51      108.37     11.36 o
   5   9  17        5.37        6.01      6.30 o
   6   9  17      553.65      534.73     25.09 o
   7   9  17       14.45        3.77      8.90 o
   8   9  17      127.49      133.00     18.37 o
   9   9  17       79.12       78.64     11.15 o
   0  10  17       18.69        3.83      7.80 o
   1  10  17       26.10       14.40      5.59 o
   2  10  17      163.72      173.49     10.57 o
   3  10  17        1.70       -6.62      6.62 o
   4  10  17       99.02      105.04      9.71 o
   5  10  17        7.16       10.71      8.37 o
   6  10  17        0.20       -2.98      8.15 o
   7  10  17        5.60       14.29      9.54 o
   8  10  17       30.79       39.00     11.35 o
   9  10  17       13.69       16.34     14.17 o
   1  11  17       44.54       53.12      7.24 o
   2  11  17       13.06       13.95      5.40 o
   3  11  17       39.71       29.34      8.39 o
   4  11  17      125.25      154.59     14.75 o
   5  11  17        0.91        5.12      8.62 o
   6  11  17       56.43       42.63     12.76 o
   7  11  17       30.40       43.93     11.25 o
   8  11  17      213.86      252.60     35.99 o
   0  12  17      181.10      197.00     15.64 o
   1  12  17        6.52       10.54      5.60 o
   2  12  17       86.85      100.18      9.96 o
   3  12  17        5.09       -1.01     10.58 o
   4  12  17       14.78       12.27     10.19 o
   5  12  17        0.00        4.06      9.05 o
   6  12  17        0.68        7.43      9.61 o
   1  13  17        8.99       -6.47      7.01 o
   2  13  17        4.51       -9.17      9.17 o
   3  13  17        0.58        7.75     10.73 o
   4  13  17       10.18       -0.53      9.44 o
   5  13  17        5.38      -13.76     18.31 o
   0  14  17       19.26       17.02     11.39 o
   1  14  17        2.53       -0.94      9.30 o
   0   0  18     2467.84     2439.00     75.42 o
   1   0  18      172.08      190.48      9.10 o
   2   0  18       95.76      115.16      8.56 o
   3   0  18      205.80      239.98     12.44 o
   4   0  18        0.03       -2.16      5.05 o
   5   0  18     1005.59     1101.24     33.55 o
   6   0  18      829.23      817.30     28.16 o
   7   0  18       47.86       44.68      9.69 o
   8   0  18       75.98       65.61     12.68 o
   9   0  18       37.89       39.41     12.43 o
  10   0  18        2.73       14.04     11.33 o
  11   0  18       54.20       73.47     15.67 o
  12   0  18      240.35      257.01     28.36 o
   1   1  18     1035.82     1045.89     17.45 o
   2   1  18     1518.43     1372.99     24.38 o
   3   1  18      148.02      149.99      7.20 o
   4   1  18      915.01      879.66     18.55 o
   5   1  18        2.25        2.57      4.20 o
   6   1  18      860.03      865.87     19.78 o
   7   1  18        0.42       -1.82      4.95 o
   8   1  18      376.59      401.03     16.07 o
   9   1  18        0.18        1.87      7.08 o
  10   1  18      240.19      235.50     17.11 o
  11   1  18        9.22        8.26      9.56 o
  12   1  18        0.66        5.46     10.05 o
   0   2  18      674.92      683.95     19.05 o
   1   2  18       16.87       13.63      3.56 o
   2   2  18      926.89      866.69     17.95 o
   3   2  18     1354.20     1331.00     24.79 o
   4   2  18      209.32      172.61      7.79 o
   5   2  18       25.60       39.20      5.22 o
   6   2  18      150.72      128.62      8.86 o
   7   2  18       29.50       27.65      5.67 o
   8   2  18      226.87      240.18     12.31 o
   9   2  18      169.14      168.26     13.84 o
  10   2  18      250.32      267.92     20.11 o
  11   2  18       14.55       17.75     10.48 o
  12   2  18       10.67       13.91     10.31 o
   1   3  18      986.86      935.04     17.58 o
   2   3  18     1178.56     1125.35     20.36 o
   3   3  18      164.13      144.48      7.09 o
   4   3  18      910.09      896.35     18.73 o
   5   3  18      110.10       92.82      6.64 o
   6   3  18       70.79       74.28      6.57 o
   7   3  18        8.74        3.82      5.04 o
   8   3  18      380.47      401.68     15.94 o
   9   3  18        9.31       -6.50      6.89 o
  10   3  18       64.29       68.40     12.27 o
  11   3  18       67.68       73.97     12.57 o
  12   3  18        6.11       17.59     10.35 o
   0   4  18      422.92      435.86     15.33 o
   1   4  18      368.21      404.57     10.09 o
   2   4  18        2.61        8.21      3.75 o
   3   4  18        0.77        5.40      3.93 o
   4   4  18      222.54      206.37      8.69 o
   5   4  18        4.76       10.08      4.41 o
   6   4  18       19.09        8.85      5.05 o
   7   4  18       13.02       13.64      5.51 o
   8   4  18       48.59       45.91      7.57 o
   9   4  18       28.12       11.56      9.24 o
  10   4  18      159.97      178.48     14.21 o
  11   4  18       54.21       36.70     10.53 o
   1   5  18       23.36       22.73      4.16 o
   2   5  18      181.00      206.40      7.60 o
   3   5  18        2.67       10.32      4.52 o
   4   5  18      521.07      569.93     18.18 o
   5   5  18       22.68       16.30      5.08 o
   6   5  18      316.06      313.34     11.52 o
   7   5  18        1.78       -4.71      6.20 o
   8   5  18        9.57       12.38      5.85 o
   9   5  18       42.26       48.38      7.75 o
  10   5  18       18.68       26.33      7.23 o
  11   5  18       20.56       16.89     10.49 o
   0   6  18       13.01        4.43      5.48 o
   1   6  18       98.57      118.41      6.96 o
   2   6  18      160.87      159.44      8.24 o
   3   6  18      135.86      123.75      8.28 o
   4   6  18      398.43      436.36     17.94 o
   5   6  18       61.26       49.32      5.89 o
   6   6  18       10.74       13.53      5.12 o
   7   6  18      139.62      142.90      8.69 o
   8   6  18      156.82      167.40      9.72 o
   9   6  18        9.21        4.42      6.74 o
  10   6  18        1.57        0.84      8.09 o
  11   6  18        0.69        4.48     13.14 o
   1   7  18      233.36      228.96      9.91 o
   2   7  18      207.49      195.10     10.25 o
   3   7  18       26.16       23.08      5.42 o
   4   7  18       60.34       54.08      6.53 o
   5   7  18        1.72        2.42      4.82 o
   6   7  18      120.07      128.38      8.04 o
   7   7  18        7.26       11.64      6.42 o
   8   7  18      118.84      132.94     10.52 o
   9   7  18       22.34       21.31      8.07 o
  10   7  18        2.52        5.28      9.31 o
   0   8  18      190.77      178.99     15.13 o
   1   8  18       38.74       32.01      6.53 o
   2   8  18        6.78        7.31      5.57 o
   3   8  18        1.92       -2.56      4.88 o
   4   8  18       18.00       22.46      5.63 o
   5   8  18       26.26       27.05      5.34 o
   6   8  18        0.20        2.03      6.01 o
   7   8  18       14.57        8.24      5.87 o
   8   8  18        5.73       13.20      7.72 o
   9   8  18        0.08       -1.91      8.18 o
  10   8  18        2.26        0.80      9.90 o
   1   9  18        1.34       -1.41      5.23 o
   2   9  18      145.47      158.61     10.79 o
   3   9  18        0.11        0.11      5.62 o
   4   9  18        0.16       -3.39      4.21 o
   5   9  18        0.50       -5.20      6.23 o
   6   9  18        0.06        2.40      5.61 o
   7   9  18        0.47       -1.85      8.68 o
   8   9  18       23.20       30.07     11.16 o
   9   9  18        4.86        6.43     10.88 o
   0  10  18       72.47       96.18     13.13 o
   1  10  18       12.38       16.71      6.06 o
   2  10  18       96.20      106.17      9.29 o
   3  10  18        2.96       -0.32      4.57 o
   4  10  18       22.11       29.49      7.57 o
   5  10  18        0.15       -5.07      8.24 o
   6  10  18       14.20       12.92      9.34 o
   7  10  18        0.51        4.40      9.30 o
   8  10  18       12.56        0.84     10.66 o
   1  11  18       21.62       18.07      6.50 o
   2  11  18        2.09        3.62      5.66 o
   3  11  18        1.53        2.31      7.54 o
   4  11  18       57.33       53.24     12.47 o
   5  11  18        3.56        9.22      9.24 o
   6  11  18       29.79       12.66     10.10 o
   7  11  18        1.65        7.99      9.97 o
   0  12  18       56.10       70.91     13.35 o
   1  12  18        0.94       -4.41      5.75 o
   2  12  18      109.88      139.82     12.40 o
   3  12  18        1.09       -9.73      9.73 o
   4  12  18       57.97       38.39     15.74 o
   5  12  18        0.36        1.56      9.57 o
   6  12  18        1.78        4.49     12.81 o
   1  13  18        1.45        2.48      7.06 o
   2  13  18       13.62        5.98      9.90 o
   3  13  18        6.94        6.73     11.04 o
   4  13  18        7.15       -0.64     11.48 o
   1   1  19      232.29      233.89      8.44 o
   2   1  19      413.48      415.09     12.55 o
   3   1  19       54.13       46.85      5.71 o
   4   1  19      114.33      123.98      7.99 o
   5   1  19        4.23        6.39      4.64 o
   6   1  19       24.28       21.30      5.87 o
   7   1  19        5.64        8.52      5.52 o
   8   1  19        3.63        4.82      7.61 o
   9   1  19        9.85       -3.37      6.95 o
  10   1  19        1.83        6.72      8.09 o
  11   1  19        6.68        0.00     10.53 o
  12   1  19        4.27       -9.03      9.03 o
   0   2  19     1375.89     1334.09     32.84 o
   1   2  19      444.94      401.12     11.33 o
   2   2  19       63.09       70.23      6.18 o
   3   2  19      179.89      157.22      9.10 o
   4   2  19      206.80      200.98      9.62 o
   5   2  19      122.02      124.34      8.55 o
   6   2  19       14.85       11.86      5.41 o
   7   2  19        7.61        5.81      4.86 o
   8   2  19       70.21       59.65      8.73 o
   9   2  19        0.04       -4.78      7.25 o
  10   2  19        0.07        3.55      8.38 o
  11   2  19       25.49       25.83     10.93 o
  12   2  19        4.31       -5.08      9.97 o
   1   3  19      967.43      976.92     19.00 o
   2   3  19       62.06       70.50      5.97 o
   3   3  19        1.63        0.85      3.88 o
   4   3  19        4.99        9.44      4.49 o
   5   3  19      324.35      325.26     13.06 o
   6   3  19       10.19       16.20      5.48 o
   7   3  19        0.61       -5.26      5.26 o
   8   3  19       65.83       77.79      8.31 o
   9   3  19        1.78       -6.78      7.98 o
  10   3  19       41.98       53.05     10.92 o
  11   3  19        6.93       28.11     11.49 o
   0   4  19        2.08       -0.32      4.88 o
   1   4  19        3.95       -1.55      3.67 o
   2   4  19      830.03      803.75     17.41 o
   3   4  19     1173.08     1045.47     23.98 o
   4   4  19       59.34       73.45      6.92 o
   5   4  19       61.20       67.56      7.01 o
   6   4  19       17.41       15.90      5.48 o
   7   4  19        8.00        9.02      5.83 o
   8   4  19        0.44       -1.20      5.63 o
   9   4  19       92.89       81.39      9.37 o
  10   4  19       47.66       49.44     10.36 o
  11   4  19        0.01        5.12     10.80 o
   1   5  19     1124.07     1147.37     21.53 o
   2   5  19      142.07      156.61      8.15 o
   3   5  19       43.02       46.20      6.43 o
   4   5  19       65.43       67.41      6.78 o
   5   5  19       87.70       97.04      7.81 o
   6   5  19      234.26      219.00     10.55 o
   7   5  19        2.62        5.62      5.30 o
   8   5  19        0.01        1.29      6.10 o
   9   5  19        0.33       -6.52      6.52 o
  10   5  19        3.09        4.66      7.58 o
  11   5  19       86.23       54.32      8.78 o
   0   6  19      136.36      124.94     10.78 o
   1   6  19      436.23      398.49     13.22 o
   2   6  19        9.49       16.10      5.38 o
   3   6  19      167.22      131.39      9.23 o
   4   6  19      354.50      346.23     14.15 o
   5   6  19      359.79      371.72     13.79 o
   6   6  19      103.62       87.46      8.00 o
   7   6  19      148.88      190.00     13.22 o
   8   6  19       40.97       33.34      6.73 o
   9   6  19       15.14       15.65      6.88 o
  10   6  19       32.03       14.14      9.02 o
   1   7  19      300.00      316.04     13.03 o
   2   7  19      349.81      370.56     14.17 o
   3   7  19       29.58       34.47      6.12 o
   4   7  19      283.30      295.38     13.01 o
   5   7  19       12.77       13.55      5.77 o
   6   7  19       11.38        7.68      5.25 o
   7   7  19        1.33       -3.96      4.65 o
   8   7  19        1.89       -6.47      6.47 o
   9   7  19       13.99        9.76      6.93 o
  10   7  19        1.39       13.53     11.17 o
   0   8  19      305.57      323.47     20.35 o
   1   8  19        1.07       -0.21      5.66 o
   2   8  19      243.48      235.78     14.33 o
   3   8  19       76.53       82.14      8.66 o
   4   8  19        7.99        7.08      5.74 o
   5   8  19      360.40      382.95     15.16 o
   6   8  19       26.91       41.07      8.28 o
   7   8  19      241.43      231.25     13.97 o
   8   8  19       35.96       44.75     10.77 o
   9   8  19       33.79       46.10     12.27 o
   1   9  19       64.69       63.87      8.52 o
   2   9  19       24.16       33.72      7.58 o
   3   9  19       96.74       90.46      9.56 o
   4   9  19       85.72       68.79      8.31 o
   5   9  19       28.23       14.93      8.13 o
   6   9  19       13.56       22.11      7.90 o
   7   9  19        2.32        6.31     10.39 o
   8   9  19       36.13       20.65     14.02 o
   9   9  19        7.67        4.24     18.83 o
   0  10  19       78.45       77.71     12.34 o
   1  10  19        3.29       -4.90      5.84 o
   2  10  19       10.63       10.04      6.94 o
   3  10  19       55.54       48.99      7.65 o
   4  10  19        4.15       -6.95      6.95 o
   5  10  19      122.03      151.29     15.16 o
   6  10  19        2.03       10.70     10.53 o
   7  10  19      197.76      244.48     22.20 o
   8  10  19       70.17       81.23     18.97 o
   1  11  19       32.94       28.46      9.35 o
   2  11  19        5.85        2.74      6.31 o
   3  11  19       49.19       48.71     10.52 o
   4  11  19       10.14        8.74     10.63 o
   5  11  19       18.95       20.62     11.35 o
   6  11  19       41.85       31.69     13.38 o
   0  12  19        0.77       -4.65      8.93 o
   1  12  19        8.57       10.27      6.71 o
   2  12  19       25.36       37.10     10.18 o
   3  12  19        0.17       -9.09     10.54 o
   4  12  19       18.31       20.44     13.26 o
   5  12  19       78.62       96.24     18.09 o
   1  13  19       30.76       22.24      8.93 o
   2  13  19        2.47        3.30     13.37 o
   0   0  20      744.39      787.13     33.13 o
   1   0  20     1732.74     1533.68     39.90 o
   2   0  20      177.12      145.98     12.81 o
   3   0  20      647.48      550.85     23.63 o
   4   0  20        0.18       -6.02      6.05 o
   5   0  20      317.47      250.84     16.58 o
   6   0  20        1.25        3.75      6.85 o
   7   0  20        1.19       -0.14      8.69 o
   8   0  20        4.93       -0.15      9.37 o
   9   0  20      126.98      130.91     20.26 o
  10   0  20       62.51       41.48     14.40 o
  11   0  20      127.68      137.24     24.88 o
   1   1  20     1929.74     1749.38     32.51 o
   2   1  20      169.49      172.62     10.95 o
   3   1  20        0.53       -0.61      4.34 o
   4   1  20      127.26      121.21      8.66 o
   5   1  20      206.18      181.84     10.19 o
   6   1  20        3.33       -4.11      4.88 o
   7   1  20        0.21       -1.12      5.67 o
   8   1  20       14.53       13.12      8.06 o
   9   1  20       25.00       34.85      9.13 o
  10   1  20       10.94        7.31      8.07 o
  11   1  20      223.85      261.62     20.65 o
   0   2  20       75.37       84.28      9.10 o
   1   2  20        0.54        0.82      4.22 o
   2   2  20        3.82       -4.05      4.05 o
   3   2  20      609.93      588.77     15.76 o
   4   2  20       84.49       64.91      6.78 o
   5   2  20      103.58       96.10      8.21 o
   6   2  20        1.62        1.55      5.65 o
   7   2  20      269.04      287.63     13.16 o
   8   2  20       44.05       20.86      7.72 o
   9   2  20       99.88      116.49     12.58 o
  10   2  20       11.59       25.20      9.34 o
  11   2  20       11.81       20.83     11.30 o
   1   3  20      952.72      952.73     19.69 o
   2   3  20       13.65        9.68      4.54 o
   3   3  20      255.31      265.41     10.53 o
   4   3  20       89.06      100.85      8.05 o
   5   3  20       15.90        5.03      5.62 o
   6   3  20        0.13        6.26      5.06 o
   7   3  20        6.73        9.40      5.95 o
   8   3  20       91.82       82.01      9.88 o
   9   3  20       41.79       37.17      9.40 o
  10   3  20        4.61       -4.26      8.97 o
  11   3  20      102.64      101.56     14.75 o
   0   4  20       12.09        3.98      5.52 o
   1   4  20        0.25        2.18      4.28 o
   2   4  20        0.11        4.43      4.34 o
   3   4  20       77.44       80.44      7.30 o
   4   4  20      156.95      158.20      9.71 o
   5   4  20      830.95      897.34     23.46 o
   6   4  20       30.46       28.67      7.81 o
   7   4  20      186.85      176.12     10.81 o
   8   4  20        0.02       -3.44      6.02 o
   9   4  20        1.56        0.04      7.38 o
  10   4  20       15.49       13.03      9.34 o
  11   4  20        3.37        2.67      9.62 o
   1   5  20      347.86      356.69     13.12 o
   2   5  20       18.14       11.87      6.10 o
   3   5  20      347.26      389.80     14.97 o
   4   5  20      149.87      147.48     10.09 o
   5   5  20       55.51       38.32      7.18 o
   6   5  20       69.20       80.24      8.17 o
   7   5  20       21.27       17.02      6.32 o
   8   5  20       60.40       53.66      7.91 o
   9   5  20       11.03        1.42      6.98 o
  10   5  20       29.47       31.79     10.04 o
   0   6  20      177.56      165.24     16.58 o
   1   6  20       17.73       27.49      6.23 o
   2   6  20      214.67      186.98     10.71 o
   3   6  20       35.81       33.68      6.84 o
   4   6  20        1.92        3.53      5.77 o
   5   6  20      117.00      140.10      9.59 o
   6   6  20       21.20       17.71      6.38 o
   7   6  20       80.37       70.43      8.40 o
   8   6  20        3.26       -5.72      5.72 o
   9   6  20        0.69       -6.07      6.07 o
  10   6  20        0.47       -8.14      8.14 o
   1   7  20      192.50      221.81     12.16 o
   2   7  20        1.91        9.75      6.07 o
   3   7  20        4.88       -1.92      6.14 o
   4   7  20       11.14        1.76      5.69 o
   5   7  20       48.30       55.11      7.56 o
   6   7  20      103.50       88.55      8.29 o
   7   7  20        3.10        4.69      5.30 o
   8   7  20        0.10        0.10      7.03 o
   9   7  20        6.30        1.75      7.76 o
   0   8  20      509.51      476.61     25.48 o
   1   8  20       49.55       44.56      8.70 o
   2   8  20        4.00        8.41      6.61 o
   3   8  20        7.89        5.95      6.27 o
   4   8  20        4.68       -4.47      5.59 o
   5   8  20        0.78        0.01      5.52 o
   6   8  20        3.75       -0.49      5.07 o
   7   8  20       21.93       32.24      8.73 o
   8   8  20        1.15       -1.66      7.27 o
   9   8  20        3.19       -5.05     13.80 o
   1   9  20       90.84      104.51     10.85 o
   2   9  20        6.91        4.96      6.80 o
   3   9  20       11.25       15.47      7.21 o
   4   9  20        3.11       -2.30      5.63 o
   5   9  20       12.50       12.99      8.28 o
   6   9  20        0.01        7.99      8.31 o
   7   9  20        4.80        4.67     10.79 o
   8   9  20       22.04       14.94     13.70 o
   0  10  20       40.83       32.21     12.11 o
   1  10  20       48.51       50.27      8.83 o
   2  10  20       21.58       15.42      7.64 o
   3  10  20       68.60       53.53      8.33 o
   4  10  20        1.26       -4.48      7.67 o
   5  10  20        1.05       11.71      8.08 o
   6  10  20        0.86       -0.27     10.81 o
   7  10  20        3.41       13.07     13.36 o
   1  11  20       74.15       66.59      9.57 o
   2  11  20       13.53       11.41      7.10 o
   3  11  20       13.34       -3.78      8.34 o
   4  11  20       38.68       25.66      8.46 o
   5  11  20       13.41        0.26     11.00 o
   6  11  20        6.41       -2.62     15.07 o
   0  12  20       23.74       14.55     11.77 o
   1  12  20        1.31       -6.84      6.84 o
   2  12  20       22.46       25.97      9.56 o
   3  12  20       11.24        6.43     11.80 o
   4  12  20        5.69       17.54     12.89 o
   1   1  21       19.43       45.60      5.82 o
   2   1  21      116.39      101.22      8.05 o
   3   1  21       82.19       68.22      7.29 o
   4   1  21        4.12       -0.44      4.86 o
   5   1  21        1.47        3.38      5.07 o
   6   1  21       32.01       29.56      6.92 o
   7   1  21       97.41       98.07     10.19 o
   8   1  21       29.23       12.85      8.42 o
   9   1  21        7.08       -6.69      8.55 o
  10   1  21       22.40       11.08     10.03 o
  11   1  21        7.13        5.85     10.78 o
   0   2  21      864.51      824.56     26.00 o
   1   2  21       53.43       45.39      6.63 o
   2   2  21      216.34      216.75     10.10 o
   3   2  21        4.63        4.27      4.76 o
   4   2  21       31.06       21.59      5.85 o
   5   2  21        0.43       -0.93      5.61 o
   6   2  21       27.30       27.86      7.13 o
   7   2  21       66.93       79.58      8.60 o
   8   2  21        0.23       -4.62      7.06 o
   9   2  21       67.46       56.65     10.73 o
  10   2  21       16.79        5.47     10.02 o
  11   2  21       35.50       34.19     12.20 o
   1   3  21      848.37      833.76     19.96 o
   2   3  21      347.38      321.84     11.79 o
   3   3  21       58.71       70.71      7.23 o
   4   3  21       15.20       20.46      6.68 o
   5   3  21        6.49        1.40      5.84 o
   6   3  21       32.02       35.28      7.22 o
   7   3  21        0.33       -0.81      5.67 o
   8   3  21        2.70       -5.25      6.70 o
   9   3  21        2.27       -4.47      7.54 o
  10   3  21       12.47       11.91     10.56 o
  11   3  21       30.67       49.54     20.36 o
   0   4  21       63.13       46.88      8.13 o
   1   4  21       28.75       29.02      5.74 o
   2   4  21      182.06      172.65      9.42 o
   3   4  21        3.56        4.83      5.20 o
   4   4  21      115.66      104.34      9.22 o
   5   4  21       59.13       74.73      7.93 o
   6   4  21        4.00        5.90      6.01 o
   7   4  21      105.86      143.83     11.07 o
   8   4  21        0.01       -4.59      6.40 o
   9   4  21       48.51       47.29     10.69 o
  10   4  21       28.51       42.24     11.90 o
   1   5  21      468.41      493.48     16.85 o
   2   5  21       13.82       12.50      5.90 o
   3   5  21      119.17      105.83      9.33 o
   4   5  21      100.44      109.87      8.91 o
   5   5  21        6.12       11.91      6.45 o
   6   5  21       34.75       31.34      7.85 o
   7   5  21       25.18       30.24      7.40 o
   8   5  21       42.92       42.35      8.06 o
   9   5  21        0.42        7.74      8.08 o
  10   5  21        1.99        8.42      9.56 o
   0   6  21      291.82      335.83     33.86 o
   1   6  21        3.11       12.48      6.59 o
   2   6  21       69.32       67.35      7.59 o
   3   6  21      320.89      306.66     13.84 o
   4   6  21      127.70      150.74     10.57 o
   5   6  21      231.21      256.58     13.09 o
   6   6  21       41.72       37.67      7.38 o
   7   6  21       50.68       58.74      8.46 o
   8   6  21       15.05       17.04      7.03 o
   9   6  21        2.01        2.01      6.72 o
  10   6  21        3.22        7.23     11.12 o
   1   7  21      376.86      404.14     17.09 o
   2   7  21      103.91      110.80     10.33 o
   3   7  21       17.92       24.37      7.15 o
   4   7  21        0.24       -5.73      5.73 o
   5   7  21       12.09       21.01      7.35 o
   6   7  21       78.54       82.45      8.88 o
   7   7  21        4.39        7.75      5.72 o
   8   7  21        0.29        3.18      7.74 o
   9   7  21       41.59       42.11      9.89 o
   0   8  21      175.73      166.16     18.61 o
   1   8  21       58.01       36.55     10.07 o
   2   8  21       73.03       80.72     10.24 o
   3   8  21       47.60       48.26      8.89 o
   4   8  21       28.16       22.11      7.50 o
   5   8  21      109.90      132.90     11.18 o
   6   8  21       45.89       48.93      7.82 o
   7   8  21       56.77       78.12     11.21 o
   8   8  21        0.25       -7.59      8.09 o
   1   9  21      349.38      354.54     21.43 o
   2   9  21       35.87       41.21      9.08 o
   3   9  21        1.51       -3.46      6.52 o
   4   9  21       13.17        6.27      6.59 o
   5   9  21        0.48        4.43      5.75 o
   6   9  21       32.87       39.37     10.03 o
   7   9  21       88.93       92.51     10.99 o
   0  10  21        2.05        7.23     10.00 o
   1  10  21        0.62        8.48      8.34 o
   2  10  21      122.60      100.72     11.37 o
   3  10  21      137.86      167.29     12.47 o
   4  10  21       79.24       68.03     11.78 o
   5  10  21       98.56       96.39     12.30 o
   6  10  21       10.10       13.57     13.37 o
   1  11  21      136.55      156.80     14.30 o
   2  11  21       16.28       15.20      7.42 o
   3  11  21       37.45       39.14     11.09 o
   4  11  21       21.23       22.22      9.34 o
   5  11  21       11.94        1.37     12.59 o
   0  12  21       15.28        1.71     15.36 o
   1  12  21        0.87       16.91      8.28 o
   2  12  21       14.95       26.81     11.33 o
   3  12  21        2.30        4.63      8.42 o
   0   0  22     2544.68     2518.85     92.13 o
   1   0  22        2.18       -4.69      6.21 o
   2   0  22      315.81      331.85     18.93 o
   3   0  22       32.58       36.52      8.85 o
   4   0  22       86.48       84.44     11.72 o
   5   0  22      122.73      109.69     12.82 o
   6   0  22       76.61       96.65     14.34 o
   7   0  22      275.44      263.70     24.09 o
   8   0  22        5.97       16.52     12.63 o
   9   0  22        2.54       -0.08     11.61 o
  10   0  22       33.85       28.43     16.81 o
   1   1  22       34.58       32.17      6.14 o
   2   1  22      244.83      247.96     11.73 o
   3   1  22       49.87       40.02      6.44 o
   4   1  22       87.86       81.83      8.11 o
   5   1  22       15.96        4.93      5.62 o
   6   1  22      104.66      147.97     12.56 o
   7   1  22        3.36       -6.00      7.23 o
   8   1  22      215.16      284.06     17.95 o
   9   1  22       46.37       47.03     10.31 o
  10   1  22      138.56      107.40     15.16 o
   0   2  22      460.70      463.69     18.90 o
   1   2  22       24.37       13.64      5.11 o
   2   2  22      636.70      637.23     18.15 o
   3   2  22        0.36        0.70      4.92 o
   4   2  22       95.23       92.77      9.58 o
   5   2  22       97.97       81.17      9.19 o
   6   2  22        0.00        7.66      6.48 o
   7   2  22       38.32       33.99      8.54 o
   8   2  22        1.79        1.78      8.25 o
   9   2  22       14.37        9.55      8.41 o
  10   2  22       38.11       48.42     12.59 o
   1   3  22      277.46      266.06     11.02 o
   2   3  22      116.31      113.02      8.05 o
   3   3  22       35.21       32.99      6.68 o
   4   3  22      245.51      243.39     13.72 o
   5   3  22       29.28       19.50      6.85 o
   6   3  22       43.69       39.97      8.09 o
   7   3  22        1.69        6.20      6.61 o
   8   3  22       15.48        9.51      9.68 o
   9   3  22        9.45        6.76      8.66 o
  10   3  22       40.15       48.72     13.05 o
   0   4  22      147.72      133.77     12.01 o
   1   4  22       58.26       55.01      7.23 o
   2   4  22      465.75      487.90     17.48 o
   3   4  22      330.30      296.61     14.73 o
   4   4  22       76.12       83.50      9.31 o
   5   4  22       67.14       57.25      7.91 o
   6   4  22        3.74        6.60      6.69 o
   7   4  22        7.50       13.69      7.13 o
   8   4  22       32.13       41.01      8.82 o
   9   4  22        0.23       11.39      9.73 o
  10   4  22       51.75       52.93     12.87 o
   1   5  22       28.60       32.85      7.28 o
   2   5  22       79.37       52.10      8.08 o
   3   5  22        9.61        3.33      6.43 o
   4   5  22       41.43       50.64      8.19 o
   5   5  22        0.00        6.87      6.88 o
   6   5  22        1.10        0.30      7.08 o
   7   5  22       61.23       52.58      9.00 o
   8   5  22       14.75       19.12      8.24 o
   9   5  22        1.52        7.41      8.70 o
  10   5  22        3.60        5.53     13.04 o
   0   6  22      236.05      290.09     22.35 o
   1   6  22       23.51       17.37      6.91 o
   2   6  22        7.99        5.37      6.32 o
   3   6  22       33.33       31.90      7.48 o
   4   6  22      182.92      181.86     11.88 o
   5   6  22       32.77       35.71      7.66 o
   6   6  22        0.08        2.46      6.44 o
   7   6  22        1.25        0.82      7.41 o
   8   6  22       29.91       42.55      9.12 o
   9   6  22        0.07       -7.37      7.37 o
   1   7  22       70.22       77.59     10.84 o
   2   7  22        9.41       22.42      8.95 o
   3   7  22       14.27       25.64      8.06 o
   4   7  22        3.45        6.91      6.70 o
   5   7  22        0.68       -0.13      6.44 o
   6   7  22       63.41       76.68      9.33 o
   7   7  22       45.00       42.30      9.60 o
   8   7  22        5.79        0.36      5.97 o
   0   8  22        7.75       23.35     13.61 o
   1   8  22        0.01        7.00      8.52 o
   2   8  22      122.57      122.27     13.13 o
   3   8  22        7.50       -2.15      6.90 o
   4   8  22        3.46        4.21      9.55 o
   5   8  22        0.01        0.90      6.74 o
   6   8  22        0.00        5.14      7.07 o
   7   8  22        4.63       14.61     10.48 o
   8   8  22        5.11       -8.72      8.72 o
   1   9  22        3.71       15.50      8.74 o
   2   9  22        7.24       14.95      8.84 o
   3   9  22       14.33        8.92      7.57 o
   4   9  22        1.62        4.26      7.05 o
   5   9  22        2.20        0.24      6.69 o
   6   9  22        1.70       -6.95      9.51 o
   7   9  22        0.32       -2.21      8.56 o
   0  10  22       15.79        5.82     11.41 o
   1  10  22        1.18       -0.91      8.01 o
   2  10  22        2.42       -2.17      8.12 o
   3  10  22       12.74       12.84      9.40 o
   4  10  22        1.66       -2.24      6.19 o
   5  10  22       25.60       27.36     10.79 o
   6  10  22        1.92       -4.70     12.92 o
   1  11  22       43.69       38.60     10.25 o
   2  11  22       18.05       25.14      8.66 o
   3  11  22        0.23       -2.89      6.67 o
   4  11  22        0.42        2.63      9.02 o
   0  12  22        8.33       -4.04     11.69 o
   1  12  22       21.57       27.61      9.44 o
   1   1  23       31.43       33.47      6.48 o
   2   1  23      147.99      143.61      9.74 o
   3   1  23       50.55       44.44      7.60 o
   4   1  23       54.17       55.20      7.35 o
   5   1  23       43.74       31.51      7.19 o
   6   1  23        0.69       -1.58      7.10 o
   7   1  23        0.01       -4.56      7.48 o
   8   1  23       65.01       52.92     10.96 o
   9   1  23        0.22      -11.19     11.19 o
  10   1  23        3.25        8.02     10.65 o
   0   2  23       24.42       31.43      8.22 o
   1   2  23       24.76       33.03      6.19 o
   2   2  23      108.92      117.13      9.06 o
   3   2  23        8.65        8.76      5.42 o
   4   2  23       67.64       59.23      8.59 o
   5   2  23        4.77        6.04      6.58 o
   6   2  23        0.33       -0.99      6.62 o
   7   2  23        0.02        3.29      7.21 o
   8   2  23        0.20       -1.89      8.32 o
   9   2  23        8.52       -7.72      9.66 o
  10   2  23        0.72       -6.61     13.18 o
   1   3  23       43.17       48.57      7.24 o
   2   3  23       34.06       31.41      6.82 o
   3   3  23        1.65       -5.30      5.30 o
   4   3  23       22.73       29.91      7.63 o
   5   3  23       12.88        7.31      6.81 o
   6   3  23      164.27      182.65     13.09 o
   7   3  23       69.30       51.91      9.29 o
   8   3  23       53.34       60.78     16.16 o
   9   3  23       13.73       -5.53     10.30 o
  10   3  23       58.93       76.80     18.96 o
   0   4  23      226.14      208.37     15.86 o
   1   4  23       68.34       53.12      7.63 o
   2   4  23      146.81      136.33     10.87 o
   3   4  23       64.31       56.67      8.58 o
   4   4  23       17.01       21.30      7.22 o
   5   4  23        1.29        0.47      6.10 o
   6   4  23       15.20        2.22      7.16 o
   7   4  23       26.45       14.69      8.19 o
   8   4  23        0.16       -4.99      8.58 o
   9   4  23       15.55       42.71     12.39 o
   1   5  23        0.52        6.59      6.89 o
   2   5  23      261.91      275.43     14.43 o
   3   5  23        0.01       -4.46      6.56 o
   4   5  23      135.71      157.08     11.35 o
   5   5  23        0.17       -1.96      6.82 o
   6   5  23       12.23       19.96      7.74 o
   7   5  23        9.33        1.61      7.53 o
   8   5  23       60.52       75.41     11.13 o
   9   5  23        0.61        2.44      9.36 o
   0   6  23       30.26        8.52     15.16 o
   1   6  23        1.44       -1.09      6.88 o
   2   6  23      133.49      155.37     11.42 o
   3   6  23      157.68      132.20     12.08 o
   4   6  23       89.94      114.33     11.21 o
   5   6  23       38.12       56.03      9.39 o
   6   6  23        2.85       14.86      7.68 o
   7   6  23        2.23       10.00      8.63 o
   8   6  23        8.08       16.47      8.67 o
   9   6  23        4.76       -2.95     13.15 o
   1   7  23       22.60       18.75      8.51 o
   2   7  23      241.81      261.54     18.36 o
   3   7  23        5.12        2.59      8.48 o
   4   7  23      291.20      345.57     18.74 o
   5   7  23        6.82        8.12      8.79 o
   6   7  23       45.83       41.35      9.27 o
   7   7  23        2.48       -0.46      8.16 o
   8   7  23       49.21       45.02      8.75 o
   0   8  23      180.97      194.06     25.27 o
   1   8  23        2.21       -5.30      8.09 o
   2   8  23       43.38       41.53      9.97 o
   3   8  23        4.62       15.00      8.37 o
   4   8  23       27.85       42.32      9.87 o
   5   8  23        1.27        1.63      7.73 o
   6   8  23        0.96       -5.77      7.74 o
   7   8  23        7.31       11.45     12.63 o
   1   9  23        6.53       21.94      9.53 o
   2   9  23      160.65      158.88     16.07 o
   3   9  23       20.38       17.45      8.72 o
   4   9  23      132.21      140.52     14.36 o
   5   9  23       22.08       36.81      9.01 o
   6   9  23      121.61      159.30     19.27 o
   0  10  23      158.23      127.62     20.59 o
   1  10  23        0.00        0.83      8.53 o
   2  10  23      104.73      121.56     14.31 o
   3  10  23        0.00       -1.62      8.11 o
   4  10  23        0.17       -4.74      7.36 o
   5  10  23        1.00       -5.32     10.70 o
   1  11  23        4.80        6.47      8.63 o
   2  11  23       25.42       38.87      9.74 o
   3  11  23       42.39       42.61      9.32 o
   0   0  24       35.58       51.44     15.69 o
   1   0  24        0.40        2.05      7.01 o
   2   0  24      220.02      244.40     17.57 o
   3   0  24       16.07       10.41      8.18 o
   4   0  24       31.86       16.31     15.52 o
   5   0  24       65.08       64.92     13.28 o
   6   0  24      151.42      179.86     21.67 o
   7   0  24       65.05       51.16     15.38 o
   8   0  24       99.32      126.03     45.89 o
   9   0  24       50.04       37.84     17.97 o
  10   0  24       52.76       94.60     30.47 o
   1   1  24        5.45        6.69      5.98 o
   2   1  24       61.23       45.14      6.99 o
   3   1  24       84.75       55.22      7.65 o
   4   1  24      142.97      149.76     11.20 o
   5   1  24       75.58       81.49     10.03 o
   6   1  24      117.72      116.65     12.34 o
   7   1  24       23.08       16.64      9.44 o
   8   1  24       88.48       57.54     13.21 o
   9   1  24        1.42       -1.28     10.11 o
   0   2  24      117.13      111.42     14.36 o
   1   2  24        1.82        3.88      5.19 o
   2   2  24       63.29       78.84      8.38 o
   3   2  24       95.88       92.59      9.35 o
   4   2  24       20.68       17.96      7.22 o
   5   2  24       49.45       51.70      9.04 o
   6   2  24       71.05       69.65     10.17 o
   7   2  24       83.94       99.41     11.78 o
   8   2  24       69.60       56.26     12.56 o
   9   2  24       54.74       53.17     13.28 o
   1   3  24       76.82       74.93      8.23 o
   2   3  24      309.04      301.32     14.23 o
   3   3  24       12.61       25.01      7.53 o
   4   3  24       69.70       69.73      9.67 o
   5   3  24       57.76       54.56      8.99 o
   6   3  24      103.11      114.52     11.42 o
   7   3  24        0.45       -1.39      7.51 o
   8   3  24       10.25        4.15      9.67 o
   9   3  24        0.06       -8.62      9.92 o
   0   4  24       81.25       62.26     12.16 o
   1   4  24        7.25        8.21      6.24 o
   2   4  24       35.27       38.79      8.00 o
   3   4  24        4.76       13.28      7.10 o
   4   4  24       53.40       48.98      8.95 o
   5   4  24       30.49       35.49      8.61 o
   6   4  24       58.63       57.40      9.49 o
   7   4  24       43.33       36.87      8.98 o
   8   4  24       10.61        9.61      9.32 o
   9   4  24       31.94       20.75     11.67 o
   1   5  24      104.44      116.76     11.51 o
   2   5  24      326.63      355.18     17.73 o
   3   5  24      153.68      172.53     12.85 o
   4   5  24      229.07      242.64     13.88 o
   5   5  24        9.84        8.33      7.41 o
   6   5  24        5.36       -1.34      7.27 o
   7   5  24        4.82       -4.72      8.16 o
   8   5  24       13.75       24.02     10.24 o
   0   6  24      105.84      106.20     24.20 o
   1   6  24       10.28        4.41      7.68 o
   2   6  24       29.09       28.79      8.56 o
   3   6  24       41.90       46.67      9.43 o
   4   6  24       11.01        4.71      7.90 o
   5   6  24       75.64       93.29     11.41 o
   6   6  24        0.11       -7.68      7.68 o
   7   6  24       36.76       26.49      9.59 o
   8   6  24        2.77        5.24      8.92 o
   1   7  24       20.51       25.80      9.29 o
   2   7  24        0.76       13.24      9.02 o
   3   7  24        3.75       -1.65      8.36 o
   4   7  24       26.01       32.76     10.44 o
   5   7  24       17.57        8.40      9.30 o
   6   7  24        1.65       11.22      9.28 o
   7   7  24       11.99       24.32      9.95 o
   0   8  24        1.20       -0.19     12.77 o
   1   8  24        9.87       10.12      9.73 o
   2   8  24        2.69       -4.28      8.23 o
   3   8  24       43.63       35.94     10.20 o
   4   8  24        7.31       12.26      9.67 o
   5   8  24       23.35       24.42     10.22 o
   6   8  24        3.86        7.92      8.63 o
   1   9  24       25.42       10.35      9.54 o
   2   9  24        7.92       -1.00      9.00 o
   3   9  24        5.68        4.18      8.79 o
   4   9  24       40.04       44.89     10.93 o
   5   9  24       11.11        1.71      8.39 o
   0  10  24       14.12        4.95     24.57 o
   1  10  24        0.22        5.87      8.94 o
   2  10  24       57.19       83.89     13.05 o
   3  10  24        6.82       17.08      9.02 o
   4  10  24        8.92       -6.05      7.83 o
   1   1  25        8.04        9.35      5.95 o
   2   1  25        6.13        3.15      5.61 o
   3   1  25       33.50       34.58      7.23 o
   4   1  25        6.14       13.86      6.84 o
   5   1  25       18.72       20.33      8.32 o
   6   1  25       26.39       15.17      9.56 o
   7   1  25        0.22       -4.28      8.69 o
   8   1  25        8.19        2.98     11.30 o
   9   1  25       32.98       31.72     12.41 o
   0   2  25      105.87      113.54     12.23 o
   1   2  25        4.47        1.12      5.65 o
   2   2  25      206.81      218.62     12.48 o
   3   2  25        0.01       -5.76      5.76 o
   4   2  25        1.02        1.44      7.06 o
   5   2  25       22.93       15.78      7.83 o
   6   2  25       37.44       43.48      9.92 o
   7   2  25       11.56       20.11      9.80 o
   8   2  25        4.38       -9.79     12.27 o
   9   2  25        0.40       -6.35     10.02 o
   1   3  25        0.02       -0.10      5.93 o
   2   3  25        1.09        5.32      6.48 o
   3   3  25       48.71       48.06      8.97 o
   4   3  25       36.34       29.56      8.13 o
   5   3  25       21.88        8.44      7.58 o
   6   3  25       26.15       18.52      8.64 o
   7   3  25        5.07       -0.94      8.07 o
   8   3  25       48.81       29.30     12.38 o
   9   3  25        4.56      -10.00     10.00 o
   0   4  25      161.53      133.55     16.22 o
   1   4  25        0.37       11.33      6.88 o
   2   4  25      203.14      226.04     14.19 o
   3   4  25        0.24       -6.91      6.91 o
   4   4  25       18.97       23.82      8.01 o
   5   4  25       88.30       79.83     10.85 o
   6   4  25       26.81       22.54      8.51 o
   7   4  25       76.74       73.03     12.32 o
   8   4  25       54.54       68.42     13.11 o
   1   5  25      126.31      152.86     13.15 o
   2   5  25      259.88      291.89     16.82 o
   3   5  25       26.28       39.02      9.83 o
   4   5  25       34.76       31.48      8.30 o
   5   5  25       55.42       72.14     10.29 o
   6   5  25       72.21       70.42     11.53 o
   7   5  25        6.87       15.80      9.31 o
   8   5  25       12.73        8.03     12.20 o
   0   6  25       46.94       61.37     18.54 o
   1   6  25        7.00        7.15      9.65 o
   2   6  25        0.31        1.94      8.83 o
   3   6  25       11.91        8.13      8.35 o
   4   6  25       63.00       75.89     11.06 o
   5   6  25       31.08        6.20      9.18 o
   6   6  25        0.22       -5.35      8.73 o
   7   6  25       83.57       94.90     12.31 o
   1   7  25      108.17      139.55     16.76 o
   2   7  25       95.04      109.89     14.13 o
   3   7  25      119.90      119.78     16.71 o
   4   7  25       90.25       83.68     14.29 o
   5   7  25        3.86       -9.44      9.95 o
   6   7  25       15.32       26.52     11.92 o
   0   8  25        3.16        6.41     13.40 o
   1   8  25        4.78        4.47      9.72 o
   2   8  25       42.05       44.84     11.50 o
   3   8  25      101.56      103.52     14.92 o
   4   8  25       16.96       15.09     10.27 o
   5   8  25      143.46      123.29     15.11 o
   1   9  25       84.88       91.71     14.16 o
   2   9  25        7.90       -3.30      8.86 o
   3   9  25       17.19        9.80     11.93 o
   4   9  25        4.07       -2.86      8.89 o
   0  10  25       53.84       58.72     17.29 o
   1  10  25        5.98       -0.36     14.49 o
   2  10  25        4.38        1.83      8.91 o
   0   0  26        0.50        3.48     10.51 o
   1   0  26        1.89       -2.62      7.93 o
   2   0  26       12.86       11.35      8.68 o
   3   0  26       21.63       24.31      9.83 o
   4   0  26       35.84       15.45     11.45 o
   5   0  26      437.30      537.28     35.80 o
   6   0  26       12.92       33.45     14.96 o
   7   0  26      164.69      188.60     28.57 o
   8   0  26       11.15       36.94     18.59 o
   1   1  26      233.66      255.05     13.33 o
   2   1  26       26.93       21.10      6.76 o
   3   1  26      256.76      285.37     15.06 o
   4   1  26        1.64       14.35      7.94 o
   5   1  26        3.15       21.08      9.01 o
   6   1  26       22.59       10.07      9.58 o
   7   1  26       64.60       56.08     12.40 o
   8   1  26        0.06       -0.80     11.64 o
   0   2  26       30.62       23.41      9.88 o
   1   2  26        9.48        2.39      6.09 o
   2   2  26        0.44       -1.98      6.40 o
   3   2  26      132.38      155.39     12.80 o
   4   2  26       15.37       24.81      8.78 o
   5   2  26      161.91      175.37     14.05 o
   6   2  26       32.26       31.67      9.49 o
   7   2  26      248.96      272.79     20.80 o
   8   2  26       10.67       -6.45     10.46 o
   1   3  26      200.87      224.87     13.55 o
   2   3  26       31.05       19.43      8.15 o
   3   3  26        1.24       -0.17      7.07 o
   4   3  26        1.72       -1.98      7.72 o
   5   3  26       17.02       -7.32      7.46 o
   6   3  26       16.95       23.00      9.44 o
   7   3  26       40.24       37.97     10.80 o
   8   3  26       18.54       18.96     12.18 o
   0   4  26       36.23       44.90     12.39 o
   1   4  26       12.09        9.32      8.48 o
   2   4  26       47.63       59.00      9.63 o
   3   4  26       17.73       25.32      8.26 o
   4   4  26        3.23        3.12      7.76 o
   5   4  26       79.78       77.61     10.86 o
   6   4  26        0.01        1.42      8.61 o
   7   4  26        6.22        4.96      9.53 o
   8   4  26        0.12       -4.22     27.03 o
   1   5  26       42.04       48.86     10.58 o
   2   5  26       22.10        6.23      8.21 o
   3   5  26       19.09       15.46      8.49 o
   4   5  26        2.88       24.50      7.92 o
   5   5  26       10.71       18.27      9.33 o
   6   5  26        4.33       -2.16      8.70 o
   7   5  26        7.52       -7.09      9.17 o
   0   6  26       25.96       23.21     26.78 o
   1   6  26        0.01       -8.46      8.46 o
   2   6  26        1.82        1.34      8.17 o
   3   6  26       36.63       27.52     10.21 o
   4   6  26        7.90       -0.79      9.27 o
   5   6  26        0.49       -1.37      9.22 o
   6   6  26        2.32        4.46     11.12 o
   1   7  26       10.91        9.42      9.83 o
   2   7  26       24.50       29.23     11.64 o
   3   7  26       18.19       21.23     14.59 o
   4   7  26       15.75        6.01     10.28 o
   5   7  26        1.10        6.51     10.48 o
   6   7  26       47.07       58.66     14.79 o
   0   8  26        3.06       -7.43     12.97 o
   1   8  26        0.49       -6.29      9.21 o
   2   8  26        1.41       -1.14     10.99 o
   3   8  26        0.13       -8.80      8.80 o
   4   8  26        0.65       -2.10      9.17 o
   1   9  26        1.00       12.05      9.79 o
   2   9  26        4.85       -4.75      9.34 o
   3   9  26        4.34       -5.72      9.52 o
   1   1  27       31.01       32.08      7.46 o
   2   1  27       38.31       28.84      7.59 o
   3   1  27        2.36        8.53      6.95 o
   4   1  27       13.86       16.91      9.22 o
   5   1  27        3.93       17.48      9.37 o
   6   1  27        0.12        4.61     10.62 o
   7   1  27        0.02       12.58     11.62 o
   8   1  27       18.23        1.00     12.47 o
   0   2  27       13.22       12.51      9.46 o
   1   2  27        5.47        6.99      6.85 o
   2   2  27       20.89       34.34      8.17 o
   3   2  27        0.73        1.95      7.50 o
   4   2  27       68.49       67.28     10.42 o
   5   2  27        8.75       -4.18     10.01 o
   6   2  27        0.97        7.14      9.90 o
   7   2  27       43.04       44.95     13.81 o
   1   3  27       60.92       53.71      8.95 o
   2   3  27        1.85        4.89      7.38 o
   3   3  27      110.20      124.94     12.25 o
   4   3  27       22.88       26.85      9.00 o
   5   3  27        3.24        3.07      8.98 o
   6   3  27      155.28      201.90     17.70 o
   7   3  27        2.81      -10.12     10.12 o
   0   4  27        3.14       -4.12     13.65 o
   1   4  27        3.47        7.77      8.33 o
   2   4  27       52.78       67.20     11.10 o
   3   4  27       20.50       18.97      8.47 o
   4   4  27       26.41       15.96      8.99 o
   5   4  27      134.06      166.64     14.86 o
   6   4  27        5.76       21.81      9.89 o
   7   4  27       71.73       72.30     16.34 o
   1   5  27      103.16      113.84     16.51 o
   2   5  27       12.19       19.93      9.44 o
   3   5  27       32.09        2.27      8.73 o
   4   5  27        7.81       -1.78      8.59 o
   5   5  27       12.40        6.80      9.37 o
   6   5  27       43.51       58.03     11.66 o
   0   6  27       52.21       72.82     20.62 o
   1   6  27       22.73       14.57     11.10 o
   2   6  27       30.03       33.19     10.59 o
   3   6  27       28.21       15.91     12.40 o
   4   6  27       13.27        5.10     11.18 o
   5   6  27      120.17      147.86     16.85 o
   1   7  27       43.33       55.18     11.72 o
   2   7  27        3.52       -4.01      9.80 o
   3   7  27       10.31       12.82     11.23 o
   4   7  27        4.50       12.76     11.48 o
   5   7  27        1.07        9.09     19.90 o
   0   8  27        0.08      -11.87     13.27 o
   1   8  27        0.01        0.34     10.15 o
   2   8  27        1.26        0.23      9.25 o
   3   8  27       86.75       73.50     13.83 o
   0   0  28       96.64       84.57     33.66 o
   1   0  28        3.01       -3.72      8.72 o
   2   0  28       68.21       71.38     12.79 o
   3   0  28        0.04       18.11     11.11 o
   4   0  28       48.59       50.80     14.13 o
   5   0  28        3.80       -6.37     18.08 o
   6   0  28        7.53       21.68     17.73 o
   7   0  28        0.00        0.32     16.97 o
   1   1  28       24.51       17.55      6.62 o
   2   1  28        0.59        4.05      6.75 o
   3   1  28        0.13        2.76      7.19 o
   4   1  28       81.23       79.81     12.15 o
   5   1  28       16.83       38.79     12.30 o
   6   1  28      207.80      228.55     29.55 o
   7   1  28        0.81       -5.57     11.19 o
   0   2  28        0.37        8.90     10.48 o
   1   2  28        0.06       -6.54      6.54 o
   2   2  28       78.38       90.70     11.38 o
   3   2  28        1.15        3.11      8.58 o
   4   2  28       44.39       37.97      9.86 o
   5   2  28        3.57       -0.71      9.46 o
   6   2  28        0.01       16.53     12.65 o
   7   2  28       16.76       18.28     14.75 o
   1   3  28       20.25       11.52      9.04 o
   2   3  28       19.85       31.82      9.19 o
   3   3  28        1.00        1.37      8.11 o
   4   3  28       72.06       76.77     12.09 o
   5   3  28        1.07       -1.38      9.17 o
   6   3  28      201.90      252.54     21.00 o
   0   4  28       93.66       66.10     30.04 o
   1   4  28        0.20        3.30      9.73 o
   2   4  28       40.80       46.66     10.47 o
   3   4  28       18.99        1.05      8.92 o
   4   4  28       36.41       39.47     11.07 o
   5   4  28       46.42       59.35     11.06 o
   6   4  28        0.22       -0.78     10.35 o
   1   5  28       24.75       34.69     12.50 o
   2   5  28       10.32        5.96     10.68 o
   3   5  28        4.12       -7.51     10.37 o
   4   5  28       21.37       18.79      9.39 o
   5   5  28        7.50        5.14     13.11 o
   0   6  28       56.73       53.91     19.36 o
   1   6  28        0.65        9.16     11.22 o
   2   6  28        3.62        4.72      9.85 o
   3   6  28       27.97       15.39     12.38 o
   4   6  28        0.18       13.43     11.32 o
   1   7  28       33.47       33.81     11.03 o
   2   7  28       28.77       29.06     12.24 o
   3   7  28        0.66        0.22     11.20 o
   1   1  29        1.38       -1.75      7.25 o
   2   1  29       22.69       24.53      8.26 o
   3   1  29        0.02       -7.60      7.60 o
   4   1  29        2.65        1.11      9.29 o
   5   1  29        0.01       -7.17     14.74 o
   6   1  29        0.96      -12.01     12.01 o
   0   2  29       11.57       28.16     13.97 o
   1   2  29        0.78       -1.59      7.37 o
   2   2  29       26.67       30.43      9.21 o
   3   2  29        0.26       -8.01      8.11 o
   4   2  29        2.28        2.45      8.94 o
   5   2  29        1.77       13.80     11.64 o
   6   2  29       10.42       23.34     13.30 o
   1   3  29       21.03        6.49      8.94 o
   2   3  29        0.55       16.85      9.89 o
   3   3  29        2.39        7.91      9.03 o
   4   3  29        0.76       -3.91      9.00 o
   5   3  29        5.15        5.44     11.06 o
   0   4  29        2.67        1.65     14.45 o
   1   4  29        6.36        5.20     10.58 o
   2   4  29       37.99       45.96     11.89 o
   3   4  29        8.40       23.66     10.65 o
   4   4  29       48.89       43.70     11.92 o
   5   4  29        3.61        9.65     10.21 o
   1   5  29        1.78       19.85     12.05 o
   2   5  29        0.86        9.26     13.02 o
   3   5  29        6.85        3.60     11.88 o
   4   5  29        9.85       -8.16      9.39 o
   0   6  29       39.97       38.56     23.10 o
   1   6  29        2.40        2.71     11.30 o
   2   6  29       37.48       33.13     11.69 o
   3   6  29       28.84       16.30     12.89 o
   0   0  30       58.90       59.44     20.82 o
   1   0  30        2.85        7.66     10.77 o
   2   0  30      117.57      156.06     22.10 o
   3   0  30        2.53       15.93     14.46 o
   4   0  30       24.43       16.18     19.66 o
   5   0  30       42.57       62.48     22.11 o
   1   1  30        2.56        8.13      9.41 o
   2   1  30        3.12       -6.51      8.02 o
   3   1  30       80.97       97.28     14.54 o
   4   1  30        2.42       12.26     11.35 o
   5   1  30       15.92       26.74     13.74 o
   0   2  30       11.05       13.41     13.73 o
   1   2  30        2.53       -8.89      8.89 o
   2   2  30       30.85       26.65     10.46 o
   3   2  30       13.59       -4.73     10.56 o
   4   2  30       39.60       35.24     16.58 o
   1   3  30        9.64        3.95     10.36 o
   2   3  30       27.90       39.28     13.52 o
   3   3  30       43.46       47.83     14.84 o
   4   3  30       16.24       24.46     11.45 o
   0   4  30       26.72       28.09     24.08 o
   1   4  30        5.83       13.49     11.86 o
   2   4  30        9.52       23.24     13.07 o
   3   4  30        1.47       14.77     10.83 o
   1   5  30       71.63       71.51     16.01 o
   2   5  30       25.13       54.78     14.55 o
   1   1  31        0.27       -3.10      8.29 o
   2   1  31       15.19        7.48     10.41 o
   3   1  31       42.47       65.85     14.46 o
   0   2  31        2.10       -4.71     16.56 o
   1   2  31        8.41       -0.35     10.77 o
   2   2  31        9.15       -9.32      9.32 o
   3   2  31        6.29       -7.74     10.08 o
   1   3  31        0.15       -9.29     13.32 o
   2   3  31        2.79        1.98     10.46 o
 
